# Supplementary material for: 3-Ethyl 2-methyl 8-bromo-2-phenyl-1,2,3,3a,4,9b-hexa­hydro­chromeno[4,3-b]pyrrole-2,3-dicarboxyl­ate
Source: Acta Crystallogr Sect E Struct Rep Online. 2010 Nov 6;66(Pt 12):o3075. doi: 10.1107/S1600536810044491 (PMC3011766; doi:10.1107/S1600536810044491)
Supplement: Supplementary file 1 [file e-66-o3075-sup1.cif]

##############################################################################
###                                                                        ###
###        Electronic paper (Acta Crystallographica Section E)             ###
###                                                                        ###
##############################################################################
#                                                                            #
# This CIF contains the data in a paper accepted for publication in Acta     #
# Crystallographica Section E. It conforms to the requirements of Notes      #
# for Authors for Section E, and has been peer reviewed under the auspices   #
# of the IUCr Commission on Journals.                                        #
#                                                                            #
# Full details of the Crystallographic Information File format               #
# are given in the paper "The Crystallographic Information File (CIF):       #
# a New Standard Archive File for Crystallography" by S. R. Hall, F. H.      #
# Allen and I. D. Brown [Acta Cryst. (1991), A47, 655-685].                  #
#                                                                            #
# The current version of the core CIF dictionary is obtainable from          #
# ftp://ftp.iucr.org/pub/cif_core.dic. The current version number is 2.4.    #
#                                                                            #
# Software is freely available for graphical display of the structure(s) in  #
# this CIF.  For information consult the CIF home page http://www.iucr.org/  #
# cif/home.html                                                              #
#                                                                            #
# This file may be used for bona fide research purposes within the           #
# scientific community so long as proper attribution is given to the journal # 
# article from which it was obtained.                                        #
#                                                                            #
##############################################################################
                                             
data_global
_audit_creation_method     'SHELXL-97'
_journal_date_recd_electronic     2010-10-23
_journal_date_accepted     2010-10-31
_journal_name_full     'Acta Crystallographica, Section E'
_journal_year     2010
_journal_volume     66
_journal_issue     12
_journal_page_first     o3075
_journal_page_last     o3075
_journal_paper_category     QO
_journal_coeditor_code     XU5063
_publ_contact_author_name     'Long He'
_publ_contact_author_address
;
College of Chemistry and Chemical Engineering
China West Normal University
Nanchong 637002
People's Republic of China
;
_publ_contact_author_email     'helongcwnu@yahoo.com.cn'
_publ_contact_author_fax     ?
_publ_contact_author_phone     ?
_publ_section_title
;\
3-Ethyl 2-methyl
8-bromo-2-phenyl-1,2,3,3a,4,9b-hexahydrochromeno[4,3-<i>b</i>]pyrrole-2,3-\
dicarboxylate
;
loop_
    _publ_author_name
    _publ_author_address
    'Long He'
;
College of Chemistry and Chemical Engineering,
China West Normal University
Nanchong 637002
People's Republic of China
;
data_I
_audit_creation_method     SHELXL-97
_chemical_name_systematic
;
3-Ethyl 2-methyl 8-bromo-2-phenyl-
1,2,3,3a,4,9b-hexahydrochromeno[4,3-<i>b</i>]pyrrole-2,3-dicarboxylate
;
_chemical_name_common     ?
_chemical_formula_moiety     'C22 H22 Br N O5'
_chemical_formula_sum     'C22 H22 Br N O5'
_chemical_formula_iupac     'C22 H22 Br N O5'
_chemical_formula_weight     460.32
_chemical_melting_point     ?
_symmetry_cell_setting     monoclinic
_symmetry_space_group_name_H-M     'P 2/c'
_symmetry_space_group_name_Hall     '-P 2yc'
loop_
    _symmetry_equiv_pos_as_xyz
    'x, y, z'
    '-x, y, -z+1/2'
    '-x, -y, -z'
    'x, -y, z-1/2'
_cell_length_a     11.1046(8)
_cell_length_b     11.1633(6)
_cell_length_c     17.9779(9)
_cell_angle_alpha     90.00
_cell_angle_beta     107.856(6)
_cell_angle_gamma     90.00
_cell_volume     2121.3(2)
_cell_formula_units_Z     4
_cell_measurement_reflns_used     4173
_cell_measurement_theta_min     2.9918
_cell_measurement_theta_max     29.0808
_cell_measurement_temperature     293(2)
_exptl_crystal_description     block
_exptl_crystal_colour     colorless
_exptl_crystal_size_max     0.50
_exptl_crystal_size_mid     0.42
_exptl_crystal_size_min     0.38
_exptl_crystal_density_diffrn     1.441
_exptl_crystal_density_meas     ?
_exptl_crystal_density_method     'not measured'
_exptl_crystal_F_000     944
_exptl_absorpt_coefficient_mu     1.970
_exptl_absorpt_correction_type     multi-scan
_exptl_absorpt_process_details     '(CrysAlis Pro; Oxford Diffraction, 2009)'
_exptl_absorpt_correction_T_min     0.4391
_exptl_absorpt_correction_T_max     0.5214
_exptl_special_details
;
;
_diffrn_ambient_temperature     293(2)
_diffrn_radiation_type     MoK\a
_diffrn_radiation_wavelength     0.71073
_diffrn_radiation_source     'Enhance (Mo) X-ray Source'
_diffrn_radiation_monochromator     graphite
_diffrn_measurement_device_type     'Oxford diffraction Gemini S Ultra'
_diffrn_measurement_method     '\w scans'
_diffrn_detector_area_resol_mean     15.9149
_diffrn_reflns_number     10601
_diffrn_reflns_av_R_equivalents     0.0267
_diffrn_reflns_av_sigmaI/netI     0.0564
_diffrn_reflns_theta_min     3.00
_diffrn_reflns_theta_max     25.02
_diffrn_reflns_theta_full     25.02
_diffrn_measured_fraction_theta_max     0.961
_diffrn_measured_fraction_theta_full     0.961
_diffrn_reflns_limit_h_min     -10
_diffrn_reflns_limit_h_max     13
_diffrn_reflns_limit_k_min     -13
_diffrn_reflns_limit_k_max     13
_diffrn_reflns_limit_l_min     -21
_diffrn_reflns_limit_l_max     14
_diffrn_standards_number     0
_diffrn_standards_interval_count     0
_diffrn_standards_interval_time     0
_diffrn_standards_decay_%     ?
_refine_special_details
;
Refinement of <i>F</i>^2^ against ALL reflections. The weighted <i>R</i>-factor
<i>wR</i> and goodness of fit <i>S</i> are based on <i>F</i>^2^, conventional
<i>R</i>-factors <i>R</i> are based on <i>F</i>, with <i>F</i> set to zero for
negative <i>F</i>^2^. The threshold expression of <i>F</i>^2^ >
\s(<i>F</i>^2^) is used only for calculating <i>R</i>-factors(gt) <i>etc</i>.
and is not relevant to the choice of reflections for refinement.
<i>R</i>-factors based on <i>F</i>^2^ are statistically about twice as large
as those based on <i>F</i>, and <i>R</i>- factors based on ALL data will be
even larger.
;
_reflns_number_total     3609
_reflns_number_gt     2015
_reflns_threshold_expression     I>2sigma(I)
_refine_ls_structure_factor_coef     Fsqd
_refine_ls_matrix_type     full
_refine_ls_R_factor_all     0.0855
_refine_ls_R_factor_gt     0.0468
_refine_ls_wR_factor_gt     0.1313
_refine_ls_wR_factor_ref     0.1371
_refine_ls_goodness_of_fit_ref     1.064
_refine_ls_restrained_S_all     1.074
_refine_ls_number_reflns     3609
_refine_ls_number_parameters     293
_refine_ls_number_restraints     47
_refine_ls_hydrogen_treatment     constr
_refine_ls_weighting_scheme     calc
_refine_ls_weighting_details
         'calc w=1/[\s^2^(Fo^2^)+(0.0700P)^2^+0.0000P] where P=(Fo^2^+2Fc^2^)/3'
_atom_sites_solution_hydrogens     geom
_atom_sites_solution_primary     direct
_atom_sites_solution_secondary     difmap
_refine_ls_shift/su_max     0.000
_refine_ls_shift/su_mean     0.000
_refine_diff_density_max     0.534
_refine_diff_density_min     -0.358
_refine_ls_extinction_method     'SHELXL97 (Sheldrick, 2008)'
_refine_ls_extinction_coef     0.0095(11)
_refine_ls_extinction_expression
                                  'Fc^*^=kFc[1+0.001xFc^2^\l^3^/sin(2\q)]^-1/4^'
loop_
    _atom_type_symbol
    _atom_type_description
    _atom_type_scat_dispersion_real
    _atom_type_scat_dispersion_imag
    _atom_type_scat_source
    'C' 'C' 0.0033 0.0016
                         'International Tables Vol C Tables 4.2.6.8 and 6.1.1.4'
    'H' 'H' 0.0000 0.0000
                         'International Tables Vol C Tables 4.2.6.8 and 6.1.1.4'
    'N' 'N' 0.0061 0.0033
                         'International Tables Vol C Tables 4.2.6.8 and 6.1.1.4'
    'O' 'O' 0.0106 0.0060
                         'International Tables Vol C Tables 4.2.6.8 and 6.1.1.4'
    'Br' 'Br' -0.2901 2.4595
                         'International Tables Vol C Tables 4.2.6.8 and 6.1.1.4'
_computing_data_collection     'CrysAlis CCD (Oxford Diffraction, 2008)'
_computing_cell_refinement     'CrysAlis RED (Oxford Diffraction, 2008)'
_computing_data_reduction     'CrysAlis RED (Oxford Diffraction, 2008)'
_computing_structure_solution     'SHELXS97 (Sheldrick, 2008)'
_computing_structure_refinement     'SHELXL97 (Sheldrick, 2008)'
_computing_molecular_graphics     'ORTEP-3 (Farrugia, 1997)'
_computing_publication_material     'SHELXL97 (Sheldrick, 2008)'
loop_
    _atom_site_type_symbol
    _atom_site_label
    _atom_site_fract_x
    _atom_site_fract_y
    _atom_site_fract_z
    _atom_site_U_iso_or_equiv
    _atom_site_adp_type
    _atom_site_calc_flag
    _atom_site_refinement_flags
    _atom_site_occupancy
    _atom_site_disorder_assembly
    _atom_site_disorder_group
    Br Br1 0.72424(6) 0.38095(6) 0.29704(3) 0.1076(4) Uani d . 1 . .
    O O1 0.6457(3) 0.3997(2) -0.04947(15) 0.0595(8) Uani d . 1 . .
    O O2 0.4138(4) 0.0088(4) -0.1551(2) 0.1059(12) Uani d U 1 A .
    O O4 0.1640(3) -0.0047(2) -0.11722(17) 0.0635(8) Uani d . 1 . .
    O O5 0.3115(4) -0.0409(3) -0.0070(2) 0.1175(15) Uani d . 1 . .
    N N1 0.3815(3) 0.1909(3) 0.01891(15) 0.0449(8) Uani d . 1 . .
    H H1 0.4243 0.1231 0.0420 0.054 Uiso d R 1 . .
    C C1 0.6979(4) 0.3818(3) 0.1873(2) 0.0533(11) Uani d . 1 . .
    C C2 0.7856(4) 0.4379(3) 0.1590(2) 0.0551(11) Uani d . 1 . .
    H H2 0.8577 0.4723 0.1932 0.066 Uiso calc R 1 . .
    C C3 0.7649(4) 0.4422(3) 0.0789(2) 0.0511(10) Uani d . 1 . .
    H H3 0.8230 0.4803 0.0590 0.061 Uiso calc R 1 . .
    C C4 0.6575(4) 0.3898(3) 0.0286(2) 0.0448(10) Uani d . 1 . .
    C C5 0.5689(3) 0.3342(3) 0.0584(2) 0.0410(9) Uani d . 1 . .
    C C6 0.5906(4) 0.3296(3) 0.1377(2) 0.0473(10) Uani d . 1 . .
    H H6 0.5332 0.2913 0.1579 0.057 Uiso calc R 1 . .
    C C7 0.4515(3) 0.2897(3) -0.00127(18) 0.0367(9) Uani d . 1 . .
    H H7 0.3931 0.3577 -0.0154 0.044 Uiso calc R 1 . .
    C C8 0.4777(3) 0.2507(3) -0.07426(19) 0.0442(9) Uani d . 1 . .
    H H8 0.5386 0.1845 -0.0617 0.053 Uiso calc R 1 . .
    C C9 0.5333(4) 0.3526(3) -0.1078(2) 0.0553(11) Uani d . 1 . .
    H H9B 0.5556 0.3247 -0.1530 0.066 Uiso calc R 1 . .
    H H9A 0.4709 0.4158 -0.1248 0.066 Uiso calc R 1 . .
    C C10 0.3478(3) 0.2018(3) -0.1234(2) 0.0475(10) Uani d . 1 A .
    H H10 0.2977 0.2678 -0.1535 0.057 Uiso calc R 1 . .
    C C11 0.2866(3) 0.1615(3) -0.0566(2) 0.0436(10) Uani d . 1 . .
    C C12 0.1641(3) 0.2301(3) -0.0647(2) 0.0387(9) Uani d . 1 . .
    C C13 0.0758(3) 0.2521(3) -0.1367(2) 0.0466(10) Uani d . 1 . .
    H H13 0.0913 0.2254 -0.1819 0.056 Uiso calc R 1 . .
    C C14 -0.0350(4) 0.3130(4) -0.1424(2) 0.0563(11) Uani d . 1 . .
    H H14 -0.0926 0.3285 -0.1912 0.068 Uiso calc R 1 . .
    C C15 -0.0600(4) 0.3508(3) -0.0757(3) 0.0593(11) Uani d . 1 . .
    H H15 -0.1355 0.3900 -0.0792 0.071 Uiso calc R 1 . .
    C C16 0.0266(4) 0.3306(3) -0.0044(2) 0.0570(11) Uani d . 1 . .
    H H16 0.0108 0.3581 0.0406 0.068 Uiso calc R 1 . .
    C C17 0.1375(4) 0.2696(3) 0.0017(2) 0.0457(9) Uani d . 1 . .
    H H17 0.1948 0.2549 0.0507 0.055 Uiso calc R 1 . .
    C C18 0.2588(4) 0.0276(4) -0.0581(2) 0.0618(12) Uani d . 1 . .
    C C19 0.1333(5) -0.1312(3) -0.1246(3) 0.0905(17) Uani d . 1 . .
    H H19B 0.0627 -0.1443 -0.1706 0.136 Uiso calc R 1 . .
    H H19A 0.1119 -0.1576 -0.0794 0.136 Uiso calc R 1 . .
    H H19C 0.2050 -0.1757 -0.1287 0.136 Uiso calc R 1 . .
    C C20 0.3562(4) 0.1050(5) -0.1778(3) 0.0756(15) Uani d DU 1 . .
    O O3A 0.2757(11) 0.1020(10) -0.2478(4) 0.077(4) Uani d PDU 0.503(11) A 1
    C C21A 0.2932(13) -0.0032(13) -0.2963(6) 0.085(4) Uani d PDU 0.503(11) A 1
    H H21A 0.3737 -0.0010 -0.3069 0.102 Uiso calc PR 0.503(11) A 1
    H H21D 0.2828 -0.0796 -0.2733 0.102 Uiso calc PR 0.503(11) A 1
    C C22A 0.1844(14) 0.0266(14) -0.3665(7) 0.114(5) Uani d PDU 0.503(11) A 1
    H H22A 0.1644 -0.0415 -0.4007 0.137 Uiso calc PR 0.503(11) A 1
    H H22B 0.2065 0.0931 -0.3935 0.137 Uiso calc PR 0.503(11) A 1
    H H22C 0.1122 0.0472 -0.3504 0.137 Uiso calc PR 0.503(11) A 1
    O O3B 0.3037(11) 0.1466(10) -0.2494(4) 0.076(4) Uani d PD 0.497(11) A 2
    C C21B 0.2937(12) 0.0691(13) -0.3194(7) 0.087(4) Uani d PDU 0.497(11) A 2
    H H21B 0.2733 0.1182 -0.3662 0.104 Uiso calc PR 0.497(11) A 2
    H H21C 0.3740 0.0299 -0.3135 0.104 Uiso calc PR 0.497(11) A 2
    C C22B 0.1929(17) -0.0226(13) -0.3272(11) 0.119(5) Uani d PDU 0.497(11) A 2
    H H22D 0.2015 -0.0845 -0.3624 0.143 Uiso calc PR 0.497(11) A 2
    H H22E 0.1114 0.0145 -0.3474 0.143 Uiso calc PR 0.497(11) A 2
    H H22F 0.2011 -0.0568 -0.2769 0.143 Uiso calc PR 0.497(11) A 2
loop_
    _atom_site_aniso_label
    _atom_site_aniso_U_11
    _atom_site_aniso_U_22
    _atom_site_aniso_U_33
    _atom_site_aniso_U_12
    _atom_site_aniso_U_13
    _atom_site_aniso_U_23
    Br1 0.1153(6) 0.1448(6) 0.0475(3) -0.0492(4) 0.0024(3) -0.0107(3)
    O1 0.0545(19) 0.0725(19) 0.0533(18) -0.0083(14) 0.0191(14) 0.0055(13)
    O2 0.088(3) 0.098(3) 0.127(3) 0.007(2) 0.026(2) -0.052(2)
    O4 0.0518(19) 0.0337(16) 0.089(2) 0.0030(13) -0.0016(15) -0.0052(13)
    O5 0.119(3) 0.059(2) 0.123(3) 0.009(2) -0.039(2) 0.015(2)
    N1 0.0409(19) 0.0413(18) 0.0432(17) 0.0029(15) -0.0008(14) 0.0036(14)
    C1 0.058(3) 0.051(2) 0.042(2) -0.004(2) 0.003(2) -0.0067(18)
    C2 0.047(3) 0.041(2) 0.068(3) -0.003(2) 0.005(2) -0.008(2)
    C3 0.038(3) 0.043(2) 0.074(3) 0.0021(18) 0.018(2) 0.004(2)
    C4 0.044(3) 0.035(2) 0.055(3) 0.0114(19) 0.014(2) 0.0039(18)
    C5 0.040(2) 0.030(2) 0.052(2) 0.0079(17) 0.0133(19) -0.0003(17)
    C6 0.049(3) 0.045(2) 0.047(2) -0.0046(19) 0.0130(19) 0.0014(18)
    C7 0.037(2) 0.034(2) 0.0370(19) 0.0028(17) 0.0082(17) 0.0018(15)
    C8 0.036(2) 0.042(2) 0.054(2) 0.0083(17) 0.0133(18) -0.0024(18)
    C9 0.058(3) 0.063(3) 0.047(2) 0.006(2) 0.020(2) -0.0011(19)
    C10 0.043(2) 0.056(3) 0.041(2) 0.0141(19) 0.0085(18) -0.0065(18)
    C11 0.036(2) 0.038(2) 0.050(2) 0.0032(17) 0.0018(17) -0.0037(17)
    C12 0.039(2) 0.0276(19) 0.046(2) -0.0025(16) 0.0078(18) -0.0004(16)
    C13 0.044(3) 0.050(2) 0.043(2) 0.0046(19) 0.0091(18) -0.0048(17)
    C14 0.047(3) 0.059(3) 0.056(3) 0.009(2) 0.005(2) -0.006(2)
    C15 0.044(3) 0.052(3) 0.085(3) 0.010(2) 0.024(2) 0.006(2)
    C16 0.062(3) 0.055(3) 0.061(3) 0.004(2) 0.029(2) -0.003(2)
    C17 0.045(3) 0.044(2) 0.049(2) -0.0008(19) 0.0160(19) 0.0012(17)
    C18 0.057(3) 0.043(3) 0.067(3) 0.013(2) -0.007(2) 0.002(2)
    C19 0.080(4) 0.038(3) 0.134(5) -0.008(2) 0.004(3) -0.009(2)
    C20 0.046(3) 0.101(4) 0.076(4) 0.014(3) 0.012(3) -0.034(3)
    O3A 0.076(7) 0.074(6) 0.064(5) -0.009(5) -0.006(4) -0.048(4)
    C21A 0.096(6) 0.100(7) 0.060(6) -0.012(6) 0.024(5) -0.031(5)
    C22A 0.128(8) 0.095(8) 0.103(8) -0.006(6) 0.011(6) -0.028(6)
    O3B 0.062(6) 0.103(9) 0.058(5) -0.024(6) 0.012(4) -0.057(5)
    C21B 0.088(6) 0.106(7) 0.065(6) -0.004(6) 0.022(5) -0.023(6)
    C22B 0.120(8) 0.120(9) 0.116(9) -0.011(7) 0.034(7) -0.036(7)
_geom_special_details
;
All e.s.d.'s (except the e.s.d. in the dihedral angle between two l.s. planes)
are estimated using the full covariance matrix. The cell e.s.d.'s are taken
into account individually in the estimation of e.s.d.'s in distances, angles
and torsion angles; correlations between e.s.d.'s in cell parameters are only
used when they are defined by crystal symmetry. An approximate (isotropic)
treatment of cell e.s.d.'s is used for estimating e.s.d.'s involving l.s.
planes.
;
loop_
    _geom_bond_atom_site_label_1
    _geom_bond_atom_site_label_2
    _geom_bond_site_symmetry_2
    _geom_bond_distance
    _geom_bond_publ_flag
    Br1 C1 . 1.904(4) ?
    O1 C4 . 1.374(4) ?
    O1 C9 . 1.460(5) ?
    O2 C20 . 1.253(6) ?
    O4 C18 . 1.297(4) ?
    O4 C19 . 1.449(4) ?
    O5 C18 . 1.201(5) ?
    N1 C7 . 1.458(4) ?
    N1 C11 . 1.478(4) ?
    N1 H1 . 0.9221 ?
    C1 C6 . 1.379(5) ?
    C1 C2 . 1.379(6) ?
    C2 C3 . 1.387(5) ?
    C2 H2 . 0.9300 ?
    C3 C4 . 1.387(5) ?
    C3 H3 . 0.9300 ?
    C4 C5 . 1.400(5) ?
    C5 C6 . 1.372(5) ?
    C5 C7 . 1.496(5) ?
    C6 H6 . 0.9300 ?
    C7 C8 . 1.493(5) ?
    C7 H7 . 0.9800 ?
    C8 C9 . 1.505(5) ?
    C8 C10 . 1.542(5) ?
    C8 H8 . 0.9800 ?
    C9 H9B . 0.9700 ?
    C9 H9A . 0.9700 ?
    C10 C20 . 1.480(6) ?
    C10 C11 . 1.614(5) ?
    C10 H10 . 0.9800 ?
    C11 C18 . 1.524(5) ?
    C11 C12 . 1.530(5) ?
    C12 C13 . 1.384(4) ?
    C12 C17 . 1.387(5) ?
    C13 C14 . 1.382(5) ?
    C13 H13 . 0.9300 ?
    C14 C15 . 1.377(5) ?
    C14 H14 . 0.9300 ?
    C15 C16 . 1.365(6) ?
    C15 H15 . 0.9300 ?
    C16 C17 . 1.382(5) ?
    C16 H16 . 0.9300 ?
    C17 H17 . 0.9300 ?
    C19 H19B . 0.9600 ?
    C19 H19A . 0.9600 ?
    C19 H19C . 0.9600 ?
    C20 O3A . 1.301(8) ?
    C20 O3B . 1.323(8) ?
    O3A C21A . 1.510(9) ?
    C21A C22A . 1.493(10) ?
    C21A H21A . 0.9700 ?
    C21A H21D . 0.9700 ?
    C22A H22A . 0.9600 ?
    C22A H22B . 0.9600 ?
    C22A H22C . 0.9600 ?
    O3B C21B . 1.503(9) ?
    C21B C22B . 1.491(10) ?
    C21B H21B . 0.9700 ?
    C21B H21C . 0.9700 ?
    C22B H22D . 0.9600 ?
    C22B H22E . 0.9600 ?
    C22B H22F . 0.9600 ?
loop_
    _geom_angle_atom_site_label_1
    _geom_angle_atom_site_label_2
    _geom_angle_atom_site_label_3
    _geom_angle_site_symmetry_1
    _geom_angle_site_symmetry_3
    _geom_angle
    _geom_angle_publ_flag
    C4 O1 C9 . . 119.8(3) ?
    C18 O4 C19 . . 117.1(3) ?
    C7 N1 C11 . . 102.9(3) ?
    C7 N1 H1 . . 119.4 ?
    C11 N1 H1 . . 110.8 ?
    C6 C1 C2 . . 121.4(4) ?
    C6 C1 Br1 . . 119.7(3) ?
    C2 C1 Br1 . . 118.8(3) ?
    C1 C2 C3 . . 119.2(4) ?
    C1 C2 H2 . . 120.4 ?
    C3 C2 H2 . . 120.4 ?
    C4 C3 C2 . . 119.8(4) ?
    C4 C3 H3 . . 120.1 ?
    C2 C3 H3 . . 120.1 ?
    O1 C4 C3 . . 115.2(3) ?
    O1 C4 C5 . . 124.6(3) ?
    C3 C4 C5 . . 120.2(4) ?
    C6 C5 C4 . . 119.6(3) ?
    C6 C5 C7 . . 124.7(3) ?
    C4 C5 C7 . . 115.7(3) ?
    C5 C6 C1 . . 119.8(4) ?
    C5 C6 H6 . . 120.1 ?
    C1 C6 H6 . . 120.1 ?
    N1 C7 C8 . . 105.1(3) ?
    N1 C7 C5 . . 119.1(3) ?
    C8 C7 C5 . . 111.4(3) ?
    N1 C7 H7 . . 106.8 ?
    C8 C7 H7 . . 106.8 ?
    C5 C7 H7 . . 106.8 ?
    C7 C8 C9 . . 110.3(3) ?
    C7 C8 C10 . . 101.9(3) ?
    C9 C8 C10 . . 117.7(3) ?
    C7 C8 H8 . . 108.9 ?
    C9 C8 H8 . . 108.9 ?
    C10 C8 H8 . . 108.9 ?
    O1 C9 C8 . . 110.5(3) ?
    O1 C9 H9B . . 109.6 ?
    C8 C9 H9B . . 109.6 ?
    O1 C9 H9A . . 109.6 ?
    C8 C9 H9A . . 109.6 ?
    H9B C9 H9A . . 108.1 ?
    C20 C10 C8 . . 113.6(3) ?
    C20 C10 C11 . . 114.5(4) ?
    C8 C10 C11 . . 101.9(3) ?
    C20 C10 H10 . . 108.9 ?
    C8 C10 H10 . . 108.9 ?
    C11 C10 H10 . . 108.9 ?
    N1 C11 C18 . . 108.5(3) ?
    N1 C11 C12 . . 109.8(3) ?
    C18 C11 C12 . . 108.7(3) ?
    N1 C11 C10 . . 106.1(3) ?
    C18 C11 C10 . . 112.9(3) ?
    C12 C11 C10 . . 110.8(3) ?
    C13 C12 C17 . . 118.1(3) ?
    C13 C12 C11 . . 122.2(3) ?
    C17 C12 C11 . . 119.7(3) ?
    C14 C13 C12 . . 121.1(3) ?
    C14 C13 H13 . . 119.5 ?
    C12 C13 H13 . . 119.5 ?
    C15 C14 C13 . . 119.9(4) ?
    C15 C14 H14 . . 120.0 ?
    C13 C14 H14 . . 120.0 ?
    C16 C15 C14 . . 119.7(4) ?
    C16 C15 H15 . . 120.2 ?
    C14 C15 H15 . . 120.2 ?
    C15 C16 C17 . . 120.7(4) ?
    C15 C16 H16 . . 119.7 ?
    C17 C16 H16 . . 119.7 ?
    C16 C17 C12 . . 120.5(3) ?
    C16 C17 H17 . . 119.7 ?
    C12 C17 H17 . . 119.7 ?
    O5 C18 O4 . . 122.2(4) ?
    O5 C18 C11 . . 124.2(4) ?
    O4 C18 C11 . . 113.4(3) ?
    O4 C19 H19B . . 109.5 ?
    O4 C19 H19A . . 109.5 ?
    H19B C19 H19A . . 109.5 ?
    O4 C19 H19C . . 109.5 ?
    H19B C19 H19C . . 109.5 ?
    H19A C19 H19C . . 109.5 ?
    O2 C20 O3A . . 115.1(6) ?
    O2 C20 O3B . . 130.2(6) ?
    O2 C20 C10 . . 122.7(5) ?
    O3A C20 C10 . . 119.7(6) ?
    O3B C20 C10 . . 106.8(6) ?
    C20 O3A C21A . . 114.0(8) ?
    C22A C21A O3A . . 95.8(8) ?
    C22A C21A H21A . . 112.6 ?
    O3A C21A H21A . . 112.6 ?
    C22A C21A H21D . . 112.6 ?
    O3A C21A H21D . . 112.6 ?
    H21A C21A H21D . . 110.1 ?
    C20 O3B C21B . . 120.7(9) ?
    C22B C21B O3B . . 109.6(10) ?
    C22B C21B H21B . . 109.8 ?
    O3B C21B H21B . . 109.8 ?
    C22B C21B H21C . . 109.8 ?
    O3B C21B H21C . . 109.8 ?
    H21B C21B H21C . . 108.2 ?
    C21B C22B H22D . . 109.5 ?
    C21B C22B H22E . . 109.5 ?
    H22D C22B H22E . . 109.5 ?
    C21B C22B H22F . . 109.5 ?
    H22D C22B H22F . . 109.5 ?
    H22E C22B H22F . . 109.5 ?
loop_
    _geom_torsion_atom_site_label_1
    _geom_torsion_atom_site_label_2
    _geom_torsion_atom_site_label_3
    _geom_torsion_atom_site_label_4
    _geom_torsion_site_symmetry_1
    _geom_torsion_site_symmetry_2
    _geom_torsion_site_symmetry_3
    _geom_torsion_site_symmetry_4
    _geom_torsion
    _geom_torsion_publ_flag
    C6 C1 C2 C3 . . . . 0.3(6) ?
    Br1 C1 C2 C3 . . . . -177.9(3) ?
    C1 C2 C3 C4 . . . . -0.4(6) ?
    C9 O1 C4 C3 . . . . -177.2(3) ?
    C9 O1 C4 C5 . . . . 1.3(5) ?
    C2 C3 C4 O1 . . . . 179.6(3) ?
    C2 C3 C4 C5 . . . . 1.1(5) ?
    O1 C4 C5 C6 . . . . -180.0(3) ?
    C3 C4 C5 C6 . . . . -1.6(5) ?
    O1 C4 C5 C7 . . . . -3.3(5) ?
    C3 C4 C5 C7 . . . . 175.1(3) ?
    C4 C5 C6 C1 . . . . 1.5(5) ?
    C7 C5 C6 C1 . . . . -174.9(3) ?
    C2 C1 C6 C5 . . . . -0.9(6) ?
    Br1 C1 C6 C5 . . . . 177.4(3) ?
    C11 N1 C7 C8 . . . . -45.9(3) ?
    C11 N1 C7 C5 . . . . -171.6(3) ?
    C6 C5 C7 N1 . . . . -29.2(5) ?
    C4 C5 C7 N1 . . . . 154.4(3) ?
    C6 C5 C7 C8 . . . . -151.8(3) ?
    C4 C5 C7 C8 . . . . 31.7(4) ?
    N1 C7 C8 C9 . . . . 171.7(3) ?
    C5 C7 C8 C9 . . . . -57.9(4) ?
    N1 C7 C8 C10 . . . . 46.0(3) ?
    C5 C7 C8 C10 . . . . 176.4(3) ?
    C4 O1 C9 C8 . . . . -27.3(4) ?
    C7 C8 C9 O1 . . . . 55.1(4) ?
    C10 C8 C9 O1 . . . . 171.3(3) ?
    C7 C8 C10 C20 . . . . -150.5(4) ?
    C9 C8 C10 C20 . . . . 88.9(5) ?
    C7 C8 C10 C11 . . . . -26.8(3) ?
    C9 C8 C10 C11 . . . . -147.5(3) ?
    C7 N1 C11 C18 . . . . 148.3(3) ?
    C7 N1 C11 C12 . . . . -93.0(3) ?
    C7 N1 C11 C10 . . . . 26.7(3) ?
    C20 C10 C11 N1 . . . . 123.6(4) ?
    C8 C10 C11 N1 . . . . 0.5(3) ?
    C20 C10 C11 C18 . . . . 4.8(4) ?
    C8 C10 C11 C18 . . . . -118.2(3) ?
    C20 C10 C11 C12 . . . . -117.3(3) ?
    C8 C10 C11 C12 . . . . 119.7(3) ?
    N1 C11 C12 C13 . . . . 158.3(3) ?
    C18 C11 C12 C13 . . . . -83.2(4) ?
    C10 C11 C12 C13 . . . . 41.4(4) ?
    N1 C11 C12 C17 . . . . -23.5(4) ?
    C18 C11 C12 C17 . . . . 95.1(4) ?
    C10 C11 C12 C17 . . . . -140.4(3) ?
    C17 C12 C13 C14 . . . . 0.9(5) ?
    C11 C12 C13 C14 . . . . 179.2(3) ?
    C12 C13 C14 C15 . . . . -1.3(6) ?
    C13 C14 C15 C16 . . . . 1.8(6) ?
    C14 C15 C16 C17 . . . . -1.8(6) ?
    C15 C16 C17 C12 . . . . 1.4(6) ?
    C13 C12 C17 C16 . . . . -1.0(5) ?
    C11 C12 C17 C16 . . . . -179.3(3) ?
    C19 O4 C18 O5 . . . . -7.6(7) ?
    C19 O4 C18 C11 . . . . 178.1(4) ?
    N1 C11 C18 O5 . . . . -3.3(6) ?
    C12 C11 C18 O5 . . . . -122.7(5) ?
    C10 C11 C18 O5 . . . . 114.1(5) ?
    N1 C11 C18 O4 . . . . 170.9(3) ?
    C12 C11 C18 O4 . . . . 51.5(4) ?
    C10 C11 C18 O4 . . . . -71.8(4) ?
    C8 C10 C20 O2 . . . . 59.3(6) ?
    C11 C10 C20 O2 . . . . -57.1(6) ?
    C8 C10 C20 O3A . . . . -139.9(8) ?
    C11 C10 C20 O3A . . . . 103.6(9) ?
    C8 C10 C20 O3B . . . . -115.1(7) ?
    C11 C10 C20 O3B . . . . 128.4(7) ?
    O2 C20 O3A C21A . . . . -16.4(14) ?
    O3B C20 O3A C21A . . . . 115(3) ?
    C10 C20 O3A C21A . . . . -178.5(9) ?
    C20 O3A C21A C22A . . . . 178.4(15) ?
    O2 C20 O3B C21B . . . . 7.6(16) ?
    O3A C20 O3B C21B . . . . -54.6(19) ?
    C10 C20 O3B C21B . . . . -178.5(9) ?
    C20 O3B C21B C22B . . . . 74(2) ?
loop_
    _geom_hbond_atom_site_label_D
    _geom_hbond_atom_site_label_H
    _geom_hbond_atom_site_label_A
    _geom_hbond_site_symmetry_A
    _geom_hbond_distance_DH
    _geom_hbond_distance_HA
    _geom_hbond_distance_DA
    _geom_hbond_angle_DHA
    C8 H8 O5 3_655 0.98 2.37 3.317(5) 162.8(8)
