# Supplementary material for: 3-Ethyl 2-methyl 8-bromo-2-phenyl-1,2,3,3a,4,9b-hexa­hydro­chromeno[4,3-b]pyrrole-2,3-dicarboxyl­ate
Source: Acta Crystallogr Sect E Struct Rep Online. 2010 Nov 6;66(Pt 12):o3075. doi: 10.1107/S1600536810044491 (PMC3011766; doi:10.1107/S1600536810044491)
Supplement: Supplementary file 2 [file e-66-o3075-Isup2.hkl]

# 
# h,k,l, Fc-squared, Fo-squared, sigma(Fo-squared) and status flag 
# 
data_I
_shelx_title ' 090809 in P2/c' 
_shelx_refln_list_code          4 
_shelx_F_calc_maximum      253.93 
_exptl_crystal_F_000       944.00 
_reflns_d_resolution_high  0.8403 
 
loop_ 
 _symmetry_equiv_pos_as_xyz 
 'x, y, z' 
 '-x, y, -z+1/2' 
 '-x, -y, -z' 
 'x, -y, z-1/2' 
 
_cell_length_a    11.1046 
_cell_length_b    11.1633 
_cell_length_c    17.9779 
_cell_angle_alpha  90.000 
_cell_angle_beta  107.856 
_cell_angle_gamma  90.000 
 
_shelx_F_squared_multiplier     1.000 
 
loop_ 
 _refln_index_h 
 _refln_index_k 
 _refln_index_l 
 _refln_F_squared_calc 
 _refln_F_squared_meas 
 _refln_F_squared_sigma 
 _refln_observed_status 
   2   0   0    30622.43    31047.90    330.49 o 
   3   0   0     7623.66     7333.81     47.57 o 
   4   0   0      975.83      807.02     27.49 o 
   5   0   0     2407.72     2309.59     41.89 o 
   6   0   0       47.93       35.70     32.42 o 
   7   0   0     1704.15     1803.95     51.63 o 
   8   0   0       25.34       17.07     43.39 o 
   9   0   0      548.39      701.22     55.63 o 
  10   0   0      294.22      290.46     55.78 o 
  11   0   0       58.09       50.44     56.12 o 
  12   0   0       16.07        7.11     54.16 o 
   2   1   0      363.61      348.45      9.39 o 
   3   1   0     1509.53     1523.57     25.69 o 
   4   1   0     5016.77     5095.62     74.05 o 
   5   1   0      259.42      256.77     20.04 o 
   6   1   0      558.94      576.34     53.53 o 
   7   1   0      101.92       79.83     25.47 o 
   8   1   0        5.92       -4.69     29.58 o 
   9   1   0       96.76      113.91     31.66 o 
  10   1   0       14.53        8.50     32.67 o 
  11   1   0       14.20       22.98     42.30 o 
  12   1   0       13.68       23.05     35.77 o 
   0   2   0      172.18      227.00      3.53 o 
   1   2   0       86.16       68.12      3.97 o 
   2   2   0    22941.67    22798.50    191.35 o 
   3   2   0      284.77      435.30      7.38 o 
   4   2   0      146.30      150.12      7.45 o 
   5   2   0       76.33      221.68     20.48 o 
   6   2   0       19.92        2.19     21.05 o 
   7   2   0       49.85       50.28     22.30 o 
   8   2   0       13.46        9.95     29.51 o 
   9   2   0       13.34       12.02     31.03 o 
  10   2   0       57.43       76.32     35.23 o 
  11   2   0       12.25       14.51     39.17 o 
  12   2   0       16.68       25.74     45.74 o 
   0   3   0    43183.81    42551.49    291.62 o 
   1   3   0      433.16      570.49      6.33 o 
   2   3   0      259.73      379.19      6.23 o 
   3   3   0      118.39      154.19      6.04 o 
   4   3   0     2363.58     2177.24     29.44 o 
   5   3   0       10.44       37.06      9.82 o 
   6   3   0      575.56      582.61     12.78 o 
   7   3   0     1035.58      952.64     14.35 o 
   8   3   0      166.95      131.42     10.37 o 
   9   3   0       62.29       65.03     30.69 o 
  10   3   0      129.29      132.73     37.56 o 
  11   3   0        0.36        9.21     45.36 o 
  12   3   0       33.19       49.36     38.04 o 
   0   4   0     4928.34     4952.63     46.44 o 
   1   4   0     1405.14     1385.13     13.21 o 
   2   4   0     3765.42     3595.23     21.34 o 
   3   4   0    12025.86    11328.73     66.88 o 
   4   4   0     1999.50     2054.04     17.29 o 
   5   4   0     1972.49     1886.31     20.82 o 
   6   4   0      415.44      374.20     13.55 o 
   7   4   0      237.81      227.72     12.79 o 
   8   4   0       39.76       29.88     28.75 o 
   9   4   0        5.14        6.79     47.55 o 
  10   4   0        2.01       19.26     56.58 o 
  11   4   0       15.78       -3.24     56.95 o 
   0   5   0    11755.31    12595.82     54.64 o 
   1   5   0     1484.67     1538.33     21.85 o 
   2   5   0     9687.95     9783.64     36.67 o 
   3   5   0     1696.66     1743.38     27.87 o 
   4   5   0       57.95       71.78      9.44 o 
   5   5   0      227.74      193.04     12.23 o 
   6   5   0      166.77      127.80     12.22 o 
   7   5   0       16.52       24.85     12.03 o 
   8   5   0        0.05       13.83     21.54 o 
   9   5   0      246.69      287.75     24.90 o 
  10   5   0        4.96        6.56     22.81 o 
  11   5   0       44.21       66.04     35.55 o 
   0   6   0      683.83      760.72     16.84 o 
   1   6   0        2.75        3.25      7.17 o 
   2   6   0      907.54      774.35     10.66 o 
   3   6   0       31.46       46.71     12.51 o 
   4   6   0        3.62        7.86     13.37 o 
   5   6   0     1121.67     1182.57     25.09 o 
   6   6   0      359.88      357.76     20.23 o 
   7   6   0      330.43      306.23     21.22 o 
   8   6   0        6.82       -3.37     21.84 o 
   9   6   0       52.81       28.86     23.52 o 
  10   6   0        0.94        7.11     29.56 o 
  11   6   0        2.43       25.04     42.90 o 
   0   7   0       66.93       77.41     11.87 o 
   1   7   0       65.47       64.77      8.34 o 
   2   7   0       55.61       62.37      9.39 o 
   3   7   0      664.03      658.40     16.36 o 
   4   7   0       94.98      123.44     16.06 o 
   5   7   0        6.52        5.43     15.25 o 
   6   7   0       86.51       87.24     20.67 o 
   7   7   0       26.70       45.68     22.03 o 
   8   7   0        8.75       32.11     26.06 o 
   9   7   0       52.48       38.46     24.26 o 
  10   7   0        8.78       22.49     39.03 o 
   0   8   0     1220.05     1257.36     33.15 o 
   1   8   0       46.97       58.35      9.19 o 
   2   8   0      381.73      345.52     10.44 o 
   3   8   0      167.18      194.50     11.62 o 
   4   8   0       15.66       17.87     18.68 o 
   5   8   0      630.53      566.89     20.90 o 
   6   8   0       48.26       29.39     19.55 o 
   7   8   0      126.29      167.83     20.82 o 
   8   8   0        1.35       17.73     21.02 o 
   9   8   0      153.50      177.09     23.88 o 
  10   8   0       21.69       34.32     48.08 o 
   0   9   0       67.31       61.24     31.17 o 
   1   9   0      208.70      192.08     23.28 o 
   2   9   0      315.25      280.06     16.13 o 
   3   9   0      718.46      723.18     18.86 o 
   4   9   0       20.11       32.02     17.41 o 
   5   9   0     1136.40     1097.17     23.01 o 
   6   9   0       36.82       40.07     19.76 o 
   7   9   0       41.67       30.56     23.29 o 
   8   9   0        0.01        5.26     27.47 o 
   9   9   0        3.24       10.29     23.76 o 
   0  10   0        1.93       -3.53     49.08 o 
   1  10   0      109.61      108.12     25.83 o 
   2  10   0       24.40       20.78     14.63 o 
   3  10   0      211.88      215.60     18.37 o 
   4  10   0      281.88      307.64     20.11 o 
   5  10   0       17.46       21.68     23.12 o 
   6  10   0      176.10      175.24     22.94 o 
   7  10   0        0.67       12.13     32.55 o 
   8  10   0        0.13       16.67     44.03 o 
   0  11   0       13.94       57.81     53.44 o 
   1  11   0        2.91       15.56     29.88 o 
   2  11   0       23.37       32.97     28.56 o 
   3  11   0       49.74       69.37     25.79 o 
   4  11   0       12.58       11.85     24.57 o 
   5  11   0        0.89       -3.55     37.53 o 
   6  11   0       29.07       48.27     27.38 o 
   7  11   0       17.02        5.38     32.66 o 
   1  12   0        5.58       -0.53     52.89 o 
   2  12   0       94.96       88.37     31.02 o 
   3  12   0       31.88       25.93     28.30 o 
   4  12   0        0.29       -2.97     48.76 o 
   5  12   0       15.64       36.58     30.52 o 
   0  13   0        0.10       10.40     63.26 o 
   1  13   0        9.65       13.52     30.25 o 
   2  13   0       43.56       34.43     47.83 o 
 -12   1   1        0.75       -2.06     66.10 o 
 -11   1   1       97.51       92.12     42.34 o 
 -10   1   1      548.95      624.49     39.36 o 
  -9   1   1      174.77      165.93     28.44 o 
  -8   1   1        4.13        3.84     25.62 o 
  -7   1   1     1166.00     1174.02     29.52 o 
  -6   1   1      212.45      166.37     21.02 o 
  -5   1   1       52.36       86.07     15.21 o 
  -4   1   1     1347.43     1259.03     15.71 o 
  -3   1   1       24.03       34.83      7.88 o 
  -2   1   1    10530.86    11052.93    106.43 o 
   2   1   1     6853.44     6985.66     27.98 o 
   3   1   1      246.49      233.57     11.89 o 
   4   1   1      950.91      948.94     21.16 o 
   5   1   1        4.91        5.46     19.85 o 
   6   1   1     2028.18     2108.27     34.44 o 
   7   1   1      781.92      798.27     26.69 o 
   8   1   1      361.13      347.03     30.84 o 
   9   1   1       53.86       50.56     30.93 o 
  10   1   1       87.92       37.25     37.40 o 
  11   1   1       10.31       19.73     36.95 o 
  12   1   1        0.13       -9.13     58.25 o 
 -12   2   1        1.45        9.39     64.40 o 
 -11   2   1        2.43       29.63     41.26 o 
 -10   2   1       23.34       38.12     36.94 o 
  -9   2   1       97.09       84.98     29.76 o 
  -8   2   1      220.57      303.26     31.44 o 
  -7   2   1     1459.42     1504.65     32.26 o 
  -6   2   1       32.73       41.91     19.46 o 
  -5   2   1     3150.01     3066.64     30.22 o 
  -4   2   1     3776.31     3903.26     31.71 o 
  -3   2   1    16490.03    15987.78    143.89 o 
  -2   2   1    64481.13    75356.09   1435.52 o 
  -1   2   1      177.10      218.70      5.45 o 
   0   2   1    30118.09    32775.25    500.32 o 
   1   2   1    18307.85    19328.72    176.39 o 
   2   2   1     8500.09     8169.00     45.95 o 
   3   2   1     1252.52     1166.23     21.40 o 
   4   2   1     4241.02     4224.63     33.43 o 
   5   2   1      967.95      997.76     21.41 o 
   6   2   1     3391.44     3122.74     37.22 o 
   7   2   1      961.05     1006.37     43.71 o 
   8   2   1      225.15      189.19     29.64 o 
   9   2   1      183.90      185.65     34.90 o 
  10   2   1       55.00       95.05     33.42 o 
  11   2   1      131.65      153.62     43.54 o 
  12   2   1        0.70        8.06     39.17 o 
 -12   3   1       46.94       56.84     33.97 o 
 -11   3   1       29.71       44.22     36.95 o 
 -10   3   1       20.72       43.97     33.20 o 
  -9   3   1       23.66        4.78     32.59 o 
  -8   3   1      637.87      648.68     16.35 o 
  -7   3   1      917.87      910.37     16.82 o 
  -6   3   1       40.86       40.89     12.07 o 
  -5   3   1     3823.04     3620.94     36.80 o 
  -4   3   1      797.22      700.87      8.59 o 
  -3   3   1     2375.20     2482.15     21.37 o 
  -2   3   1     3581.28     3934.60     21.43 o 
  -1   3   1    14673.40    15016.59     40.06 o 
   0   3   1    10939.89    11335.55     75.13 o 
   1   3   1     5149.89     5339.07     15.01 o 
   2   3   1     3896.50     3624.16     25.38 o 
   3   3   1     1023.26     1164.13     10.72 o 
   4   3   1     2025.91     1903.53     39.80 o 
   5   3   1       14.79       11.20      7.79 o 
   6   3   1      195.80      225.58     13.81 o 
   7   3   1        8.47        9.22      5.43 o 
   8   3   1      194.45      172.72     31.26 o 
   9   3   1      342.14      345.18     35.63 o 
  10   3   1       21.48       39.56     35.79 o 
  11   3   1       11.07       15.12     41.94 o 
  12   3   1       26.75       27.10     39.69 o 
 -12   4   1       21.06       19.78     51.72 o 
 -11   4   1       28.65        3.43     62.75 o 
 -10   4   1      131.73      145.70     32.48 o 
  -9   4   1      159.84      160.28     21.61 o 
  -8   4   1      440.79      448.35     13.43 o 
  -7   4   1       43.86       35.45     11.88 o 
  -6   4   1       64.28       45.88     11.20 o 
  -5   4   1       13.95       38.80      9.16 o 
  -4   4   1       20.51       38.58      8.01 o 
  -3   4   1      215.44      282.16      7.34 o 
  -2   4   1      470.29      472.35      7.40 o 
  -1   4   1       54.27       92.62      4.78 o 
   0   4   1     1564.58     1237.83      8.72 o 
   1   4   1      897.42     1084.93     10.10 o 
   2   4   1     2409.93     2743.28     28.22 o 
   3   4   1     1372.54     1453.33     15.64 o 
   4   4   1     1184.87     1391.81     25.49 o 
   5   4   1      374.87      444.19     24.59 o 
   6   4   1       20.07       16.57     22.88 o 
   7   4   1       29.12       45.70     24.72 o 
   8   4   1      127.37      120.87     31.31 o 
   9   4   1      183.10      196.72     55.49 o 
  10   4   1       23.95        6.28     48.73 o 
  11   4   1        0.58       -6.69     33.83 o 
 -11   5   1       11.48       67.56     44.68 o 
 -10   5   1       47.14       50.28     34.43 o 
  -9   5   1       42.27       38.91     21.17 o 
  -8   5   1       20.42       24.07     13.57 o 
  -7   5   1      660.01      601.28     15.56 o 
  -6   5   1     1198.33     1228.08     22.88 o 
  -5   5   1       72.21       45.81     11.72 o 
  -4   5   1      421.03      437.35     17.76 o 
  -3   5   1     3901.09     3563.29     30.64 o 
  -2   5   1       44.37       52.06      7.74 o 
  -1   5   1      129.35      118.11      6.49 o 
   0   5   1     1447.63     1458.43     12.44 o 
   1   5   1       15.57        6.19      5.66 o 
   2   5   1     1205.32     1444.90     12.98 o 
   3   5   1     3242.19     3459.73     43.71 o 
   4   5   1      815.42      852.45     15.54 o 
   5   5   1      126.35      142.92     24.34 o 
   6   5   1       60.70       65.09     27.02 o 
   7   5   1       11.42       13.97     26.60 o 
   8   5   1      134.20      121.06     32.21 o 
   9   5   1      139.18      127.91     34.32 o 
  10   5   1        2.20        6.66     37.74 o 
  11   5   1      130.12      159.92     46.19 o 
 -11   6   1        8.43        9.39     44.57 o 
 -10   6   1       33.92       60.20     39.97 o 
  -9   6   1      211.92      232.86     25.10 o 
  -8   6   1       76.86       80.11     22.77 o 
  -7   6   1     1379.71     1311.83     19.81 o 
  -6   6   1      441.07      405.20     16.16 o 
  -5   6   1     1097.50      993.55     26.09 o 
  -4   6   1     1520.71     1401.93     18.69 o 
  -3   6   1     3023.89     2831.03     50.00 o 
  -2   6   1     3073.53     3185.07     49.49 o 
  -1   6   1      253.93      279.99      7.94 o 
   0   6   1      795.64      708.01     16.14 o 
   1   6   1        2.27        6.87      6.82 o 
   2   6   1      514.73      490.40     13.34 o 
   3   6   1      200.59      166.87     13.71 o 
   4   6   1      361.57      403.75     15.72 o 
   5   6   1      207.25      178.02     16.05 o 
   6   6   1       12.35       20.14     20.80 o 
   7   6   1        7.32        7.38     22.92 o 
   8   6   1      106.29      140.74     24.34 o 
   9   6   1       85.64       92.49     24.43 o 
  10   6   1        0.74       -6.55     28.95 o 
  11   6   1       30.34       23.02     41.21 o 
 -10   7   1       10.88       12.70     43.64 o 
  -9   7   1        0.74        8.35     25.08 o 
  -8   7   1       35.82       51.62     25.64 o 
  -7   7   1      153.33      188.44     24.09 o 
  -6   7   1      165.45      134.61     23.32 o 
  -5   7   1     1333.67     1329.55     26.67 o 
  -4   7   1     1185.84     1185.38     19.21 o 
  -3   7   1      287.99      307.25     11.62 o 
  -2   7   1     1735.17     1656.86     14.11 o 
  -1   7   1       40.58       49.30      7.81 o 
   0   7   1      198.90      224.38     11.08 o 
   1   7   1       73.55       96.31      7.88 o 
   2   7   1        8.00       21.45      8.52 o 
   3   7   1      725.88      662.97     17.00 o 
   4   7   1        9.29       28.71     15.36 o 
   5   7   1       55.30       71.79     17.69 o 
   6   7   1      129.04      127.70     19.22 o 
   7   7   1      525.70      554.63     22.70 o 
   8   7   1        0.60       -0.80     34.63 o 
   9   7   1      122.08      122.78     27.88 o 
  10   7   1        8.51        0.26     59.24 o 
 -10   8   1        1.00       -9.57     67.00 o 
  -9   8   1        8.93       14.62     33.68 o 
  -8   8   1       81.63       99.56     24.75 o 
  -7   8   1       36.13       33.65     19.83 o 
  -6   8   1      936.16      984.47     24.21 o 
  -5   8   1     1628.86     1601.53     22.91 o 
  -4   8   1       75.80       70.84     16.23 o 
  -3   8   1        8.49       62.73     11.56 o 
  -2   8   1       30.42       32.81     10.71 o 
  -1   8   1       26.62       29.64     11.33 o 
   0   8   1       94.21       72.34     12.50 o 
   1   8   1        1.32        5.14      7.96 o 
   2   8   1        7.41        4.14      9.26 o 
   3   8   1       97.93      120.16     15.88 o 
   4   8   1      173.30      214.95     17.53 o 
   5   8   1      270.49      264.50     19.40 o 
   6   8   1       13.18       17.13     19.44 o 
   7   8   1       30.12       16.97     21.41 o 
   8   8   1        0.32        4.73     27.40 o 
   9   8   1       45.81       79.68     25.25 o 
  -9   9   1        0.77        8.81     30.65 o 
  -8   9   1       19.53       31.67     23.34 o 
  -7   9   1       54.03       46.69     20.64 o 
  -6   9   1        8.00       11.38     21.73 o 
  -5   9   1       56.20       45.72     19.59 o 
  -4   9   1        1.91       17.98     17.16 o 
  -3   9   1      194.56      184.25     16.10 o 
  -2   9   1      345.02      382.41     16.26 o 
  -1   9   1       15.82        9.27     18.79 o 
   0   9   1        6.36        8.94     24.01 o 
   1   9   1       30.86        9.41     23.77 o 
   2   9   1        4.68        2.86     16.85 o 
   3   9   1       42.16       50.67     18.15 o 
   4   9   1        1.08        8.30     19.45 o 
   5   9   1       98.08      137.17     20.07 o 
   6   9   1        1.88        4.89     20.75 o 
   7   9   1        0.17        9.39     25.80 o 
   8   9   1       54.79      100.74     25.65 o 
   9   9   1        4.84       14.82     31.01 o 
  -8  10   1        0.95       -0.29     23.05 o 
  -7  10   1       43.16       59.46     23.79 o 
  -6  10   1       44.55       26.66     34.31 o 
  -5  10   1       59.24       25.60     19.61 o 
  -4  10   1      154.29      181.17     18.40 o 
  -3  10   1        2.30        9.23     18.23 o 
  -2  10   1       13.29       17.72     24.37 o 
  -1  10   1       80.44       78.23     33.80 o 
   0  10   1       27.34       19.43     26.08 o 
   1  10   1       88.27      102.91     19.71 o 
   2  10   1       86.25      127.06     17.24 o 
   3  10   1      191.62      162.75     19.07 o 
   4  10   1        3.35       11.90     19.32 o 
   5  10   1        1.84       18.27     21.90 o 
   6  10   1       49.50       50.52     22.52 o 
   7  10   1        3.51       -0.43     26.54 o 
   8  10   1       13.33        9.05     25.92 o 
  -7  11   1      117.41       92.68     28.26 o 
  -6  11   1        0.46       -6.18     38.35 o 
  -5  11   1      557.62      486.29     29.60 o 
  -4  11   1      192.49      175.03     30.91 o 
  -3  11   1        0.24       11.27     25.90 o 
  -2  11   1       38.27       25.36     34.06 o 
  -1  11   1        2.48       10.11     30.86 o 
   0  11   1       19.80       19.01     26.63 o 
   1  11   1       12.96        8.98     24.58 o 
   2  11   1       46.06       40.06     26.36 o 
   3  11   1       12.51       15.86     31.44 o 
   4  11   1       79.90       77.39     28.00 o 
   5  11   1        4.54       17.37     34.48 o 
   6  11   1       21.39        9.76     30.18 o 
  -5  12   1      150.64      194.00     31.46 o 
  -4  12   1       13.95       12.81     30.27 o 
  -3  12   1       82.16       67.91     31.89 o 
  -2  12   1       46.93       37.90     32.70 o 
  -1  12   1        3.87       11.03     58.72 o 
   1  12   1       48.64       62.97     23.19 o 
   2  12   1      109.24      112.35     29.69 o 
   3  12   1        0.31        4.18     35.93 o 
   4  12   1       42.39       61.84     29.20 o 
   5  12   1        0.12       20.02     39.36 o 
  -2  13   1       12.44       18.77     39.04 o 
  -1  13   1       38.42       60.80     34.80 o 
   0  13   1       26.66       38.57     30.56 o 
   1  13   1        0.43        5.03     37.67 o 
   2  13   1      104.43       97.12     32.93 o 
 -12   0   2       19.73       89.57     63.98 o 
 -11   0   2       98.57      153.16     45.18 o 
 -10   0   2      747.64      905.67     60.45 o 
  -9   0   2      504.66      535.70     41.14 o 
  -8   0   2      197.04      272.28     42.30 o 
  -7   0   2      576.64      611.58     39.61 o 
  -6   0   2     1116.18     1117.61     37.20 o 
  -5   0   2     8863.10     9461.83     66.23 o 
  -4   0   2       41.45       48.69     11.72 o 
  -3   0   2    10810.22    10189.53    131.76 o 
  -2   0   2    19169.28    21216.37    220.06 o 
   1   0   2     3475.15     3523.83     33.28 o 
   2   0   2    15731.85    15315.09    143.32 o 
   3   0   2      330.62      387.99      6.79 o 
   4   0   2    16990.00    17200.42    265.19 o 
   5   0   2      112.78      122.19      8.08 o 
   6   0   2     1776.48     1758.73    101.66 o 
   7   0   2      659.70      635.82     49.97 o 
   8   0   2       30.48        5.98     46.66 o 
   9   0   2       50.41       50.95     42.46 o 
  10   0   2      126.07      128.50     54.14 o 
  11   0   2      120.10      177.31     66.77 o 
  12   0   2        9.49       65.45     67.92 o 
 -12   1   2       68.66       80.59     38.14 o 
 -11   1   2       61.17       78.64     36.68 o 
 -10   1   2      618.46      684.34     37.51 o 
  -9   1   2      913.38      962.63     35.84 o 
  -8   1   2      300.26      348.56     29.00 o 
  -7   1   2      630.71      641.95     28.51 o 
  -6   1   2        5.13       13.91     19.34 o 
  -5   1   2     1303.18     1198.20     25.41 o 
  -4   1   2      377.88      339.82      7.87 o 
  -3   1   2      481.35      501.62      4.79 o 
  -2   1   2     4911.51     4945.15     11.64 o 
   0   1   2      251.35      226.14      4.89 o 
   1   1   2     3793.89     3853.08     14.50 o 
   2   1   2    10153.00    10041.31     46.75 o 
   3   1   2     1074.58     1151.65     11.80 o 
   4   1   2     5636.97     5375.04     62.76 o 
   5   1   2     1829.90     1785.33     38.99 o 
   6   1   2     1360.70     1181.58     42.83 o 
   7   1   2      881.62      822.03     33.67 o 
   8   1   2      395.77      383.75     31.39 o 
   9   1   2       14.84       28.06     33.50 o 
  10   1   2       12.75       28.83     40.43 o 
  11   1   2        6.12       45.17     42.00 o 
  12   1   2        4.21       17.79     67.27 o 
 -12   2   2       72.80       61.93     44.04 o 
 -11   2   2        0.35       25.75     49.35 o 
 -10   2   2      111.03      112.82     32.13 o 
  -9   2   2        3.71       21.84     33.49 o 
  -8   2   2       13.79       13.29     28.36 o 
  -7   2   2      104.07      120.88     24.51 o 
  -6   2   2      729.32      750.86     13.30 o 
  -5   2   2      554.21      505.68      9.63 o 
  -4   2   2     2222.65     1978.52     10.76 o 
  -3   2   2     2567.02     2668.56     24.33 o 
  -2   2   2     2604.05     2635.93     13.53 o 
  -1   2   2      504.41      649.13     10.17 o 
   0   2   2     7770.44     7491.69     36.37 o 
   1   2   2      590.15      563.69      6.69 o 
   2   2   2      446.12      388.26      5.47 o 
   3   2   2      198.55      236.47     11.73 o 
   4   2   2      186.08      201.00     10.98 o 
   5   2   2       21.01       23.51     11.20 o 
   6   2   2       55.96       69.89     13.68 o 
   7   2   2      527.13      563.10     17.19 o 
   8   2   2      127.60      132.99     27.84 o 
   9   2   2      147.60      118.69     35.39 o 
  10   2   2       41.81       52.55     39.54 o 
  11   2   2        7.87       24.74     39.95 o 
  12   2   2       36.48       59.08     48.17 o 
 -12   3   2        6.05       -1.38     36.09 o 
 -11   3   2        1.67       13.42     40.55 o 
 -10   3   2      243.28      227.08     33.11 o 
  -9   3   2     1253.82     1260.94     21.32 o 
  -8   3   2      668.04      640.41     17.93 o 
  -7   3   2        5.36        7.78      9.14 o 
  -6   3   2      648.38      597.21     10.04 o 
  -5   3   2      472.39      499.79      9.30 o 
  -4   3   2     1271.26     1197.17     11.30 o 
  -3   3   2     1371.52     1326.65     10.17 o 
  -2   3   2    11277.20    11745.74     65.55 o 
  -1   3   2     4943.99     4497.12     18.68 o 
   0   3   2       31.24       20.43      4.76 o 
   1   3   2     1466.91     1779.16      8.62 o 
   2   3   2      477.89      504.97      6.44 o 
   3   3   2     1520.01     1494.16     10.49 o 
   4   3   2     3907.93     3700.58     41.70 o 
   5   3   2      254.95      266.58     30.05 o 
   6   3   2      578.02      580.37     37.12 o 
   7   3   2      219.01      283.62     30.72 o 
   8   3   2       12.39       16.45     27.43 o 
   9   3   2        5.45       -0.86     46.74 o 
  10   3   2       18.45       34.23     39.68 o 
  11   3   2       43.13       38.38     38.90 o 
 -12   4   2        1.09       -8.23     52.36 o 
 -11   4   2       92.23      131.74     40.94 o 
 -10   4   2      317.85      334.61     35.17 o 
  -9   4   2      457.12      414.66     19.88 o 
  -8   4   2        9.50        9.60     11.67 o 
  -7   4   2      722.50      712.23     15.28 o 
  -6   4   2        1.20        9.78      9.28 o 
  -5   4   2     5025.99     4669.75     49.22 o 
  -4   4   2     2412.72     2262.71     16.77 o 
  -3   4   2       63.57       85.93      6.02 o 
  -2   4   2     8136.62     7683.40     39.58 o 
  -1   4   2     5289.88     5239.75     39.55 o 
   0   4   2     6376.80     6595.34     20.55 o 
   1   4   2     2487.98     2371.76     28.46 o 
   2   4   2     5920.66     5963.49     30.73 o 
   3   4   2       43.09       50.28      8.48 o 
   4   4   2     1987.09     1941.95     27.95 o 
   5   4   2      142.36      139.89     20.50 o 
   6   4   2      328.29      288.06     27.30 o 
   7   4   2     1103.95     1017.09     35.26 o 
   8   4   2      159.02      154.50     29.38 o 
   9   4   2       29.90       29.47     36.30 o 
  10   4   2      258.80      224.80     42.90 o 
  11   4   2        6.59       38.51     59.35 o 
 -11   5   2       27.49       31.99     44.72 o 
 -10   5   2       94.62      104.45     41.64 o 
  -9   5   2        1.22       15.71     22.76 o 
  -8   5   2      133.55      150.61     15.08 o 
  -7   5   2     2001.89     1927.13     28.23 o 
  -6   5   2        9.46       16.05     13.12 o 
  -5   5   2      637.61      648.98     15.04 o 
  -4   5   2      546.13      649.92     14.88 o 
  -3   5   2      109.72      159.92     11.22 o 
  -2   5   2      450.16      518.46      8.44 o 
  -1   5   2       80.16       94.12      4.98 o 
   0   5   2       92.35       79.67      7.80 o 
   1   5   2       40.21       35.79      4.50 o 
   2   5   2      685.10      595.48     11.52 o 
   3   5   2      400.34      463.43     11.67 o 
   4   5   2     2630.77     2664.24     30.28 o 
   5   5   2      263.76      226.01     22.71 o 
   6   5   2      686.46      802.69     35.04 o 
   7   5   2      288.07      342.98     33.17 o 
   8   5   2      141.15      128.12     34.00 o 
   9   5   2        8.76       -1.53     51.15 o 
  10   5   2        7.55       10.22     61.39 o 
  11   5   2       19.37       53.93     42.07 o 
 -11   6   2       27.33       21.84     40.63 o 
 -10   6   2        2.96        7.72     30.73 o 
  -9   6   2       23.35       33.15     21.90 o 
  -8   6   2      959.51      914.66     19.36 o 
  -7   6   2      250.51      278.54     16.26 o 
  -6   6   2       18.64       48.48     14.61 o 
  -5   6   2      190.03      148.95     14.87 o 
  -4   6   2      693.33      598.08     15.81 o 
  -3   6   2      626.15      676.93     12.04 o 
  -2   6   2      605.11      609.42      9.47 o 
  -1   6   2      120.92      134.81      6.15 o 
   0   6   2      245.76      248.18      9.62 o 
   1   6   2      137.32      157.77      7.76 o 
   2   6   2      620.07      676.37     14.21 o 
   3   6   2      687.01      773.79     16.04 o 
   4   6   2        1.73       14.08     11.99 o 
   5   6   2      595.28      643.88     15.33 o 
   6   6   2      396.29      362.14     21.88 o 
   7   6   2       19.00       14.94     29.11 o 
   8   6   2      115.94      106.49     30.40 o 
   9   6   2      202.70      263.50     41.12 o 
  10   6   2      106.37      130.94     37.68 o 
 -11   7   2        4.42       31.96     69.93 o 
 -10   7   2        7.17       24.62     35.13 o 
  -9   7   2        2.25       19.74     25.88 o 
  -8   7   2       68.70       94.01     23.96 o 
  -7   7   2      200.16      169.89     18.27 o 
  -6   7   2       33.42       57.64     16.96 o 
  -5   7   2      823.14      690.72     18.64 o 
  -4   7   2      831.86      884.26     15.72 o 
  -3   7   2        1.13       14.21     10.86 o 
  -2   7   2     1356.34     1311.32     23.26 o 
  -1   7   2      940.02      926.43     15.67 o 
   0   7   2       51.03       70.27     12.92 o 
   1   7   2      642.09      664.76     13.76 o 
   2   7   2        1.60        5.86      8.00 o 
   3   7   2      347.34      358.49     16.09 o 
   4   7   2       23.15       27.64     15.61 o 
   5   7   2       34.88       75.50     17.82 o 
   6   7   2      227.21      213.26     19.49 o 
   7   7   2        1.11       10.44     19.61 o 
   8   7   2      109.72      136.58     22.53 o 
   9   7   2       43.01       37.93     23.40 o 
  10   7   2       73.73       66.56     25.55 o 
 -10   8   2        8.10       13.23     43.23 o 
  -9   8   2        8.57       13.59     26.19 o 
  -8   8   2       48.24       98.86     27.98 o 
  -7   8   2      394.06      354.52     26.00 o 
  -6   8   2      287.65      274.94     18.93 o 
  -5   8   2      396.38      338.49     18.13 o 
  -4   8   2      151.45      168.78     16.34 o 
  -3   8   2     1957.11     1877.96     31.65 o 
  -2   8   2        5.32       14.02      9.00 o 
  -1   8   2      195.06      205.10     14.58 o 
   0   8   2      582.63      588.42     16.51 o 
   1   8   2       67.80       46.15     13.57 o 
   2   8   2     1185.05     1170.95     19.07 o 
   3   8   2       27.80       46.89     15.11 o 
   4   8   2      227.71      240.21     18.78 o 
   5   8   2       63.82       44.80     18.42 o 
   6   8   2      155.71      162.36     22.10 o 
   7   8   2        1.61        6.96     21.50 o 
   8   8   2       10.09       10.13     27.14 o 
   9   8   2       42.20       26.22     24.78 o 
  -9   9   2       42.76       34.70     25.81 o 
  -8   9   2       64.58       48.00     23.01 o 
  -7   9   2      131.08      141.83     21.30 o 
  -6   9   2      106.21      122.63     19.57 o 
  -5   9   2       36.19       14.31     21.03 o 
  -4   9   2     1058.54     1045.23     29.66 o 
  -3   9   2       28.79       48.46     14.50 o 
  -2   9   2        0.45        1.97     10.88 o 
  -1   9   2      206.09      213.37     23.21 o 
   0   9   2       11.01       18.55     24.70 o 
   1   9   2     1070.45     1004.11     17.66 o 
   2   9   2        2.20        3.62     15.59 o 
   3   9   2        0.06        5.79     16.95 o 
   4   9   2       37.58       11.22     18.44 o 
   5   9   2       10.73       14.47     18.97 o 
   6   9   2        6.06       11.76     26.01 o 
   7   9   2       12.79       14.06     23.01 o 
   8   9   2        0.22        7.07     23.74 o 
  -8  10   2       15.96       16.62     29.86 o 
  -7  10   2      155.85      150.57     31.48 o 
  -6  10   2        0.52       10.64     34.60 o 
  -5  10   2      347.39      376.48     28.45 o 
  -4  10   2       45.20       10.96     24.01 o 
  -3  10   2       17.79       36.08     30.99 o 
  -2  10   2       19.15       37.46     48.05 o 
  -1  10   2        0.10        4.16     25.02 o 
   0  10   2       78.02       81.21     26.95 o 
   1  10   2       68.41       55.63     20.53 o 
   2  10   2       20.38       16.21     18.09 o 
   3  10   2        0.56        2.37     19.06 o 
   4  10   2      128.14      133.19     21.18 o 
   5  10   2        0.77       -0.84     22.71 o 
   6  10   2        4.70       16.45     32.20 o 
   7  10   2       19.56       55.45     24.64 o 
  -7  11   2       15.08        2.78     31.71 o 
  -6  11   2       39.38       43.91     32.03 o 
  -5  11   2       10.22       26.82     34.65 o 
  -4  11   2       56.03       43.78     38.20 o 
  -3  11   2        1.52       -9.00     45.94 o 
  -2  11   2       33.42       56.61     51.67 o 
  -1  11   2        0.46        4.45     49.77 o 
   0  11   2       12.86       29.98     21.23 o 
   1  11   2        0.59       -0.64     23.09 o 
   2  11   2       52.34       43.32     25.56 o 
   3  11   2       58.93       64.11     26.22 o 
   4  11   2        7.02       15.10     25.63 o 
   5  11   2        0.14       14.88     29.05 o 
   6  11   2       11.61       10.94     29.93 o 
  -5  12   2       40.64       23.11     44.23 o 
  -4  12   2       97.53      103.59     35.79 o 
  -3  12   2       25.44       52.79     36.42 o 
  -2  12   2        0.42       12.08     51.03 o 
  -1  12   2        0.63       10.84     49.77 o 
   0  12   2        5.76        4.84     23.43 o 
   1  12   2       35.02       46.07     24.08 o 
   2  12   2        0.14        0.02     25.28 o 
   3  12   2       16.34       10.17     28.02 o 
   4  12   2        7.24        7.70     36.57 o 
  -2  13   2       26.35       16.28     38.77 o 
  -1  13   2        6.17       22.53     49.89 o 
   0  13   2       24.15       55.11     29.06 o 
   1  13   2       22.16       25.53     27.24 o 
 -12   1   3       83.16       63.41     45.03 o 
 -11   1   3      609.59      593.56     43.13 o 
 -10   1   3        1.83       12.51     34.46 o 
  -9   1   3      149.94      123.15      6.36 o 
  -8   1   3      276.55      259.00      9.99 o 
  -7   1   3       79.64       70.30      5.15 o 
  -6   1   3      207.08      228.98      7.07 o 
  -5   1   3     1665.91     1689.96     26.94 o 
  -4   1   3      358.24      341.63      8.92 o 
  -3   1   3     7059.66     6652.12     48.20 o 
  -2   1   3      974.76      897.46     14.67 o 
  -1   1   3      232.27      225.35      9.36 o 
   0   1   3    11372.76    11471.92     48.76 o 
   1   1   3      430.29      487.55      4.11 o 
   2   1   3     2501.52     2529.43     23.33 o 
   3   1   3     2858.21     2777.37     29.34 o 
   4   1   3     8926.94     8791.76     48.22 o 
   5   1   3     1202.15     1235.87     30.43 o 
   6   1   3       14.98        8.49     11.02 o 
   7   1   3      247.54      219.83     12.96 o 
   8   1   3      163.00      160.53     31.66 o 
   9   1   3      404.54      414.00     37.62 o 
  10   1   3      173.08      137.49     41.69 o 
  11   1   3       32.16       38.22     45.44 o 
 -12   2   3      110.63      113.77     44.88 o 
 -11   2   3       93.77       76.00     38.08 o 
 -10   2   3      154.05      164.17     33.42 o 
  -9   2   3      318.79      286.70     16.01 o 
  -8   2   3       97.18      134.94      8.98 o 
  -7   2   3     1239.41     1163.60     22.03 o 
  -6   2   3      846.84      961.49     16.48 o 
  -5   2   3     2694.18     2384.68     21.17 o 
  -4   2   3      199.40      249.94      9.20 o 
  -3   2   3    11851.48    11786.35     42.64 o 
  -2   2   3      238.86      350.21      6.14 o 
  -1   2   3     4577.21     4788.62     17.06 o 
   0   2   3    12309.84    12969.22     68.54 o 
   1   2   3     4888.44     4561.68     24.93 o 
   2   2   3     3028.96     2946.76     24.81 o 
   3   2   3      519.19      522.84     11.46 o 
   4   2   3     2815.92     2767.78     20.67 o 
   5   2   3     1189.62     1157.06     26.76 o 
   6   2   3      843.85      762.35     20.10 o 
   7   2   3      195.00      173.35     14.77 o 
   8   2   3      346.45      328.79     29.81 o 
   9   2   3      132.80      175.28     38.36 o 
  10   2   3      203.17      177.86     35.25 o 
  11   2   3        0.48        1.48     34.56 o 
 -12   3   3      128.15      143.70     38.93 o 
 -11   3   3       53.98       38.96     40.57 o 
 -10   3   3       61.55       75.78     35.72 o 
  -9   3   3      504.79      466.44     17.51 o 
  -8   3   3      126.13      134.49     10.53 o 
  -7   3   3       72.14       77.21      9.57 o 
  -6   3   3       33.62       25.61      8.69 o 
  -5   3   3       20.40       28.75      7.49 o 
  -4   3   3       30.53       28.68      6.64 o 
  -3   3   3     2253.25     2138.60     13.63 o 
  -2   3   3     1148.74     1068.59     11.95 o 
  -1   3   3     7794.10     7393.16     23.59 o 
   0   3   3       15.21       13.99      4.50 o 
   1   3   3     3199.92     3013.24     14.98 o 
   2   3   3     8175.39     7878.89     29.27 o 
   3   3   3      778.63      843.39      8.58 o 
   4   3   3     1053.99      980.26     15.73 o 
   5   3   3      368.36      415.37     35.57 o 
   6   3   3      920.68     1005.96     40.42 o 
   7   3   3      359.20      390.30     37.55 o 
   8   3   3      116.83      135.95     33.67 o 
   9   3   3       25.85       22.93     38.81 o 
  10   3   3        0.23       -3.20     51.79 o 
  11   3   3       11.23       26.23     61.38 o 
 -12   4   3        7.85       26.89     36.13 o 
 -11   4   3       33.32        8.06     37.94 o 
 -10   4   3        1.01        6.11     48.38 o 
  -9   4   3      103.63       97.37     13.44 o 
  -8   4   3      287.02      288.11     11.11 o 
  -7   4   3        0.01        5.58     10.04 o 
  -6   4   3      670.24      671.58     16.38 o 
  -5   4   3      345.87      509.78     10.20 o 
  -4   4   3     1768.13     1758.64     12.39 o 
  -3   4   3      133.25      242.73      9.79 o 
  -2   4   3       13.40       63.79      6.61 o 
  -1   4   3      823.94      792.57     12.73 o 
   0   4   3      145.40      131.65      5.62 o 
   1   4   3     1497.44     1418.62     10.11 o 
   2   4   3       15.90       22.90      6.59 o 
   3   4   3     1871.44     1935.90     14.42 o 
   4   4   3       97.75      110.15      8.45 o 
   5   4   3        7.43       -6.97     30.02 o 
   6   4   3        3.20       10.24     24.65 o 
   7   4   3      999.75      969.65     39.82 o 
   8   4   3       27.90       13.21     27.27 o 
   9   4   3       25.86       13.94     31.32 o 
  10   4   3       53.98       25.64     36.44 o 
  11   4   3        8.76       29.77     63.57 o 
 -12   5   3       40.27       47.50     44.51 o 
 -11   5   3       26.91       60.65     42.18 o 
 -10   5   3        5.21        4.16     37.98 o 
  -9   5   3      126.12      118.00     21.15 o 
  -8   5   3       48.69       71.73     15.01 o 
  -7   5   3       49.65       29.73     14.62 o 
  -6   5   3       73.76       67.58     14.00 o 
  -5   5   3      104.79      108.92     13.93 o 
  -4   5   3     3222.63     3090.53     25.46 o 
  -3   5   3     3042.68     3258.64     37.71 o 
  -2   5   3     1838.91     2035.47     16.72 o 
  -1   5   3        6.15        8.86      8.74 o 
   0   5   3       18.41       16.81      7.20 o 
   1   5   3      471.88      527.69     13.11 o 
   2   5   3       86.36      137.85      9.96 o 
   3   5   3      447.44      433.91     11.72 o 
   4   5   3       62.39       59.47     10.41 o 
   5   5   3        8.58       31.50     17.73 o 
   6   5   3      297.74      272.01     24.84 o 
   7   5   3      176.42      219.00     28.44 o 
   8   5   3        2.76       35.69     46.96 o 
   9   5   3       68.11       57.07     35.24 o 
  10   5   3       10.45        6.04     31.20 o 
 -11   6   3       39.28       28.81     38.47 o 
 -10   6   3      168.68      143.11     36.27 o 
  -9   6   3      109.44       96.55     21.49 o 
  -8   6   3       11.06       -0.27     16.44 o 
  -7   6   3       10.19        9.87     15.16 o 
  -6   6   3       52.34       48.39     14.69 o 
  -5   6   3      896.38      906.82     25.57 o 
  -4   6   3       64.64       95.17     14.61 o 
  -3   6   3      239.37      220.89     14.29 o 
  -2   6   3     1174.72     1081.96     12.62 o 
  -1   6   3     3046.40     2880.94     36.08 o 
   0   6   3     4742.19     4586.57     25.14 o 
   1   6   3     2124.74     2269.44     30.33 o 
   2   6   3     2292.91     2107.12     21.78 o 
   3   6   3       59.69       64.43     11.45 o 
   4   6   3     1020.88     1014.13     15.97 o 
   5   6   3        0.27        3.46     12.22 o 
   6   6   3      509.82      499.35     23.79 o 
   7   6   3      105.25      113.61     22.63 o 
   8   6   3       23.66       40.83     27.45 o 
   9   6   3        4.17       -1.14     53.01 o 
  10   6   3        5.59       -3.51     43.20 o 
 -11   7   3        7.04        3.53     38.67 o 
 -10   7   3       69.64       67.60     39.94 o 
  -9   7   3       72.73      103.09     25.17 o 
  -8   7   3       43.61       40.09     18.03 o 
  -7   7   3       50.25       59.72     16.64 o 
  -6   7   3      232.01      209.03     17.45 o 
  -5   7   3      109.38      125.36     16.22 o 
  -4   7   3      517.94      539.56     17.19 o 
  -3   7   3       66.48       36.74     10.70 o 
  -2   7   3      266.00      251.47     11.10 o 
  -1   7   3     2059.19     2051.54     19.83 o 
   0   7   3      840.65      928.04     17.53 o 
   1   7   3      163.17      164.73     12.86 o 
   2   7   3      314.85      332.76     15.15 o 
   3   7   3        8.37       14.48     14.73 o 
   4   7   3      297.52      311.80     18.11 o 
   5   7   3       92.27      130.23     22.17 o 
   6   7   3       78.41       73.10     22.16 o 
   7   7   3        1.20        5.11     25.31 o 
   8   7   3        6.73       12.57     28.56 o 
 -10   8   3       26.32       52.72     36.80 o 
  -9   8   3       36.89       31.44     27.38 o 
  -8   8   3        4.51       11.64     25.82 o 
  -7   8   3       16.91       27.60     18.41 o 
  -6   8   3      244.93      171.86     19.03 o 
  -5   8   3        0.65        6.59     15.00 o 
  -4   8   3       16.91       15.06     13.34 o 
  -3   8   3      151.10      148.82     12.60 o 
  -2   8   3        0.30       -0.92      7.32 o 
  -1   8   3      299.16      248.98     22.11 o 
   0   8   3       85.49       48.69     16.02 o 
   1   8   3      120.97      125.72     13.97 o 
   2   8   3      641.42      604.29     18.01 o 
   3   8   3      210.23      230.80     18.39 o 
   4   8   3      372.59      352.16     19.70 o 
   5   8   3       95.71      130.43     19.37 o 
   6   8   3       33.35       29.90     21.02 o 
   7   8   3      178.75      216.72     22.79 o 
   8   8   3       10.10       10.12     30.99 o 
   9   8   3       39.32       32.92     24.47 o 
  -9   9   3       19.16       19.82     30.86 o 
  -8   9   3        0.06        7.88     32.51 o 
  -7   9   3        9.49        3.77     20.72 o 
  -6   9   3      330.51      325.33     20.12 o 
  -5   9   3      408.54      368.44     18.81 o 
  -4   9   3      238.44      290.35     17.57 o 
  -3   9   3      113.22      105.22     12.20 o 
  -2   9   3       26.46       21.27     29.85 o 
  -1   9   3       43.84       54.50     24.66 o 
   0   9   3      188.48      175.83     17.75 o 
   1   9   3        2.23        9.98     14.23 o 
   2   9   3       30.41       33.56     17.09 o 
   3   9   3        4.94       17.64     18.84 o 
   4   9   3      253.81      242.43     18.62 o 
   5   9   3       77.44       88.88     19.83 o 
   6   9   3        1.76        2.26     26.52 o 
   7   9   3       26.59       26.43     23.59 o 
   8   9   3       11.09       10.09     23.87 o 
  -8  10   3       20.63       30.05     28.44 o 
  -7  10   3       53.75       24.13     31.40 o 
  -6  10   3      194.93      161.98     29.28 o 
  -5  10   3       80.36       51.01     29.34 o 
  -4  10   3        1.08        9.31     31.09 o 
  -3  10   3       53.51       59.22     34.57 o 
  -2  10   3       98.62       74.40     34.37 o 
  -1  10   3      120.46       89.52     24.48 o 
   0  10   3       89.88       85.85     19.60 o 
   1  10   3        0.94        3.29     23.58 o 
   2  10   3       49.52       39.81     17.93 o 
   3  10   3       26.86       36.44     19.32 o 
   4  10   3       18.82       16.82     19.99 o 
   5  10   3        0.54        9.66     25.61 o 
   6  10   3        0.53       -2.78     34.98 o 
   7  10   3       12.03       14.08     23.04 o 
  -6  11   3       87.42       72.11     43.71 o 
  -5  11   3      129.38       78.29     38.19 o 
  -4  11   3        5.11       14.45     48.15 o 
  -3  11   3      115.90       99.10     34.22 o 
  -2  11   3        6.26        8.82     33.15 o 
  -1  11   3       97.82       86.23     27.83 o 
   0  11   3        0.17       15.67     24.72 o 
   1  11   3       10.66       10.58     22.40 o 
   2  11   3      192.63      180.03     20.06 o 
   3  11   3        2.79       14.21     20.77 o 
   4  11   3       43.80       37.64     22.21 o 
   5  11   3        0.15        3.48     23.88 o 
   6  11   3        7.26       13.24     26.64 o 
  -5  12   3       58.28       69.36     40.59 o 
  -4  12   3        0.61        7.40     54.60 o 
  -3  12   3        1.50        0.13     33.73 o 
  -2  12   3       11.51        0.31     50.43 o 
  -1  12   3       12.41       17.60     23.91 o 
   0  12   3       11.88       12.57     25.53 o 
   1  12   3       43.48       34.00     25.06 o 
   2  12   3       56.29       45.00     29.37 o 
   3  12   3        5.05       -3.33     34.37 o 
   4  12   3       14.85        4.18     35.06 o 
  -2  13   3       10.08        8.18     34.02 o 
  -1  13   3        0.04       28.69     47.19 o 
   0  13   3       10.71       30.58     34.96 o 
   1  13   3       18.65        0.28     40.43 o 
 -12   0   4      193.73      238.06     55.96 o 
 -11   0   4       64.72      100.94     55.81 o 
 -10   0   4       84.70      156.72     49.70 o 
  -9   0   4       42.08       47.25     43.88 o 
  -8   0   4      540.27      713.52     43.28 o 
  -7   0   4     1192.61     1215.63     40.92 o 
  -6   0   4     5532.69     5387.73     56.33 o 
  -5   0   4    11720.04    10941.40    225.93 o 
  -4   0   4      148.66      170.43     11.13 o 
  -3   0   4    64209.95    74200.88    572.77 o 
  -2   0   4     6835.68     6235.44     26.90 o 
   0   0   4       41.10       18.14      9.74 o 
   1   0   4     6952.64     6347.94     33.53 o 
   2   0   4     4196.56     4012.21     17.00 o 
   3   0   4     1256.41     1222.49     11.94 o 
   4   0   4     2658.52     2368.01     42.32 o 
   5   0   4      216.51      146.30     33.08 o 
   6   0   4     3580.79     3600.26     59.51 o 
   7   0   4      394.30      405.93     47.72 o 
   8   0   4     1463.71     1545.82     63.39 o 
   9   0   4       23.12       35.77     54.64 o 
  10   0   4       42.77       66.89     44.48 o 
 -13   1   4       38.46       -0.57     43.67 o 
 -11   1   4       85.26       59.26     37.82 o 
 -10   1   4      145.78      133.27     34.70 o 
  -9   1   4       36.75       20.58     27.15 o 
  -8   1   4       63.19       73.08     26.06 o 
  -7   1   4      947.50      850.64     26.21 o 
  -6   1   4      896.94     1066.97     29.27 o 
  -5   1   4      283.62      311.78     11.29 o 
  -4   1   4     1387.50     1219.51     14.28 o 
  -3   1   4      161.34      114.68      6.09 o 
  -2   1   4     1077.03      852.32      9.19 o 
  -1   1   4      117.01      186.87      4.92 o 
   0   1   4     1945.90     1905.43      6.25 o 
   1   1   4     1766.80     1827.19      8.33 o 
   2   1   4     2257.40     2282.72     16.86 o 
   3   1   4     1056.24      943.18     11.42 o 
   4   1   4      427.89      492.82     11.97 o 
   5   1   4     1046.92      985.10     18.80 o 
   6   1   4       11.31       23.93     11.19 o 
   7   1   4       11.70       19.61     25.33 o 
   8   1   4      118.01       99.77     35.91 o 
   9   1   4        0.78       13.56     35.54 o 
  10   1   4       38.61       38.62     36.57 o 
  11   1   4        5.46       26.86     61.46 o 
 -12   2   4       44.23       47.60     38.85 o 
 -11   2   4        4.26       14.05     37.46 o 
 -10   2   4       12.40       47.13     34.40 o 
  -9   2   4       19.25        9.48      7.63 o 
  -8   2   4       58.82       59.57      8.73 o 
  -7   2   4       91.33       90.63      8.77 o 
  -6   2   4        9.42       21.73     17.54 o 
  -5   2   4     2492.35     2563.63     33.92 o 
  -4   2   4      301.02      312.32      6.15 o 
  -3   2   4    11185.46    10704.77     33.18 o 
  -2   2   4        0.13       28.79     13.13 o 
  -1   2   4      952.29      991.69      6.55 o 
   0   2   4      442.84      556.77      3.76 o 
   1   2   4      144.83      214.04      4.15 o 
   2   2   4       65.57       61.43      5.48 o 
   3   2   4     1004.96     1093.81     17.60 o 
   4   2   4     1648.79     1609.46     20.13 o 
   5   2   4     1105.96      971.70     31.75 o 
   6   2   4        4.95       10.37     13.25 o 
   7   2   4      437.48      414.35     28.23 o 
   8   2   4       28.14       31.30     27.61 o 
   9   2   4       14.87       -0.52     31.34 o 
  10   2   4        6.52       25.42     52.41 o 
  11   2   4        1.62        9.54     61.99 o 
 -12   3   4       93.30       80.66     40.67 o 
 -11   3   4       36.55       50.73     38.02 o 
 -10   3   4       89.86       79.04     33.93 o 
  -9   3   4       61.05       60.57     12.59 o 
  -8   3   4       21.73       23.09     12.92 o 
  -7   3   4      135.80      139.63     12.60 o 
  -6   3   4      130.10      133.88     11.65 o 
  -5   3   4     2285.74     2285.78     17.94 o 
  -4   3   4      517.41      637.90      9.27 o 
  -3   3   4     4401.32     3937.14     20.10 o 
  -2   3   4      431.84      362.74      7.83 o 
  -1   3   4     1212.69     1165.10      6.23 o 
   0   3   4       73.79      100.91      3.84 o 
   1   3   4     4703.11     4971.68     19.88 o 
   2   3   4     1846.16     1910.46     15.11 o 
   3   3   4      134.53       92.12      6.13 o 
   4   3   4      422.04      382.18     12.44 o 
   5   3   4       10.39       11.68     19.90 o 
   6   3   4        8.49       27.85     38.98 o 
   7   3   4      301.74      325.79     44.77 o 
   8   3   4      137.05      146.86     47.97 o 
   9   3   4      613.80      601.31     57.50 o 
  10   3   4       64.82       81.88     61.29 o 
  11   3   4        2.14        7.54     47.53 o 
 -12   4   4        0.22        3.40     35.88 o 
 -11   4   4       23.82       12.90     46.64 o 
 -10   4   4        5.31        6.50     29.23 o 
  -9   4   4        1.27        8.77     13.55 o 
  -8   4   4      654.40      675.70     14.89 o 
  -7   4   4      542.96      505.51     13.77 o 
  -6   4   4      548.77      555.49     14.36 o 
  -5   4   4     1278.52     1248.05     20.87 o 
  -4   4   4       90.16      124.88      7.80 o 
  -3   4   4     5227.51     5111.41     30.85 o 
  -2   4   4      322.26      425.15      8.38 o 
  -1   4   4      487.29      547.82      8.37 o 
   0   4   4     3176.81     3313.83     16.22 o 
   1   4   4      661.90      525.42      5.67 o 
   2   4   4     2990.80     2967.06     28.78 o 
   3   4   4      206.14      257.17      9.21 o 
   4   4   4     1030.91      991.23     11.26 o 
   5   4   4      888.78      893.72     22.62 o 
   6   4   4      572.12      564.88     26.68 o 
   7   4   4      504.13      466.29     29.28 o 
   8   4   4      167.99      142.74     27.90 o 
   9   4   4      300.56      308.75     37.80 o 
  10   4   4        2.42       15.18     40.22 o 
  11   4   4       40.85       45.25     40.48 o 
 -12   5   4        9.89        7.95     45.77 o 
 -11   5   4        0.72        1.65     40.37 o 
 -10   5   4      256.87      231.49     35.51 o 
  -9   5   4       63.03       59.75     16.11 o 
  -8   5   4       15.49       15.33     14.65 o 
  -7   5   4       35.57       37.16     14.52 o 
  -6   5   4      249.88      253.65     14.58 o 
  -5   5   4      339.15      392.83     12.36 o 
  -4   5   4      495.22      465.05     11.57 o 
  -3   5   4     8832.11     9035.20     68.69 o 
  -2   5   4      169.40      190.36     11.78 o 
  -1   5   4     3090.31     3211.51     17.72 o 
   0   5   4        3.58        8.58      8.02 o 
   1   5   4     1208.86     1152.79     18.80 o 
   2   5   4       89.32      110.10     13.47 o 
   3   5   4       22.61       20.08      9.96 o 
   4   5   4      488.57      469.84     11.91 o 
   5   5   4       18.98       20.46     17.68 o 
   6   5   4      878.25      860.46     24.16 o 
   7   5   4       28.97       27.94     25.13 o 
   8   5   4      298.34      346.56     36.47 o 
   9   5   4       29.21       39.76     37.88 o 
  10   5   4        2.38       -8.59     62.63 o 
 -11   6   4       45.76       65.11     41.51 o 
  -9   6   4        2.82        3.07     21.76 o 
  -8   6   4       40.54       68.58     16.73 o 
  -7   6   4       62.44       61.36     16.16 o 
  -6   6   4      323.67      350.91     16.87 o 
  -5   6   4        9.70       21.64     14.89 o 
  -4   6   4      292.81      300.67     12.13 o 
  -3   6   4      560.81      505.68     18.76 o 
  -2   6   4       30.31       44.96      5.88 o 
  -1   6   4        8.62       59.81     14.53 o 
   0   6   4      687.81      601.16     11.26 o 
   1   6   4      402.89      387.75     13.45 o 
   2   6   4       58.25       65.77     14.41 o 
   3   6   4        8.72        9.54     11.56 o 
   4   6   4      142.19      154.98     12.55 o 
   5   6   4        6.15        8.63     12.87 o 
   6   6   4        5.08       13.42     22.46 o 
   7   6   4      484.42      481.17     26.58 o 
   8   6   4        7.99       14.07     25.16 o 
   9   6   4       13.01       36.76     29.90 o 
  10   6   4       56.81       64.90     31.15 o 
 -11   7   4        0.17       -0.42     39.67 o 
 -10   7   4       14.97       56.32     61.35 o 
  -9   7   4       84.75      100.34     24.79 o 
  -8   7   4        9.24       17.82     18.50 o 
  -7   7   4       53.21       73.72     17.63 o 
  -6   7   4       28.44       22.40     17.46 o 
  -5   7   4      219.88      209.17     19.85 o 
  -4   7   4      268.11      288.13     16.80 o 
  -3   7   4       15.45       26.18     10.66 o 
  -2   7   4      141.97      169.29     17.36 o 
  -1   7   4      111.14      120.44     15.89 o 
   0   7   4      171.08      175.95     12.83 o 
   1   7   4      684.12      670.06     14.70 o 
   2   7   4      268.24      275.97     15.24 o 
   3   7   4      171.19      190.84     19.00 o 
   4   7   4      155.01      145.16     19.80 o 
   5   7   4      192.61      239.74     23.29 o 
   6   7   4        4.72       13.16     21.98 o 
   7   7   4       34.45       54.61     24.77 o 
   8   7   4       45.09       24.54     29.78 o 
   9   7   4       22.05       27.24     34.99 o 
 -10   8   4       48.31       54.14     35.61 o 
  -9   8   4        0.77        4.03     57.73 o 
  -8   8   4        0.85        3.46     24.17 o 
  -7   8   4        1.45        1.72     19.07 o 
  -6   8   4        6.22        0.41     23.99 o 
  -5   8   4        6.53       25.31     23.30 o 
  -4   8   4      348.16      367.68     13.78 o 
  -3   8   4      849.12      818.22     17.81 o 
  -2   8   4      348.80      362.57     23.41 o 
  -1   8   4      248.62      239.74     22.23 o 
   0   8   4       38.11       65.13     16.30 o 
   1   8   4       87.89      112.45     14.48 o 
   2   8   4      173.95      182.65     16.14 o 
   3   8   4        1.97       12.03     17.24 o 
   4   8   4       29.09       27.61     19.63 o 
   5   8   4        1.94        7.37     19.39 o 
   6   8   4       44.36       60.56     22.02 o 
   7   8   4       48.09       68.73     23.85 o 
   8   8   4       26.48       40.09     27.32 o 
   9   8   4       97.99      112.94     27.15 o 
  -9   9   4       12.42       18.19     42.87 o 
  -8   9   4        4.90       27.40     60.08 o 
  -7   9   4       39.57       36.87     24.10 o 
  -6   9   4       50.03       52.82     17.78 o 
  -5   9   4        3.89       10.72     16.38 o 
  -4   9   4      683.81      700.58     16.04 o 
  -3   9   4        6.40        4.29      8.76 o 
  -2   9   4        1.41       -3.35     29.43 o 
  -1   9   4      233.62      243.45     23.77 o 
   0   9   4     1447.38     1506.00     23.17 o 
   1   9   4       12.30       20.39     15.75 o 
   2   9   4      338.07      336.18     17.96 o 
   3   9   4      160.53      146.44     19.67 o 
   4   9   4       45.60       46.65     18.63 o 
   5   9   4       18.96       19.32     20.63 o 
   6   9   4        4.56       14.94     31.57 o 
   7   9   4        2.29        9.25     29.83 o 
   8   9   4        1.23        5.64     23.96 o 
  -8  10   4        0.51        1.89     33.71 o 
  -7  10   4      100.12      111.94     36.84 o 
  -6  10   4       85.44       57.02     34.01 o 
  -5  10   4       11.86       15.30     32.61 o 
  -4  10   4        8.54       21.94     45.39 o 
  -3  10   4        4.44       17.72     31.75 o 
  -2  10   4       17.01       25.24     31.70 o 
  -1  10   4        1.66        5.98     25.38 o 
   0  10   4       35.98       25.68     19.34 o 
   1  10   4      199.26      173.68     17.34 o 
   2  10   4      184.50      187.51     18.93 o 
   3  10   4        0.66       12.53     20.17 o 
   4  10   4       84.20       91.21     20.30 o 
   5  10   4        7.94       21.58     22.13 o 
   6  10   4       27.91       31.07     22.92 o 
   7  10   4        0.31        7.85     22.89 o 
  -7  11   4      110.43      112.82     39.62 o 
  -6  11   4       45.32        9.22     40.83 o 
  -5  11   4        0.22       36.04     48.08 o 
  -4  11   4       32.62       15.42     34.22 o 
  -3  11   4       16.75       40.48     27.22 o 
  -2  11   4       31.37       17.30     34.04 o 
  -1  11   4       15.54       21.76     22.39 o 
   0  11   4        1.43        0.66     27.19 o 
   1  11   4        6.78       17.48     29.80 o 
   2  11   4       13.30       18.15     19.69 o 
   3  11   4       53.96       76.05     20.91 o 
   4  11   4       17.96        5.92     23.58 o 
   5  11   4       13.11       21.57     22.51 o 
  -5  12   4        1.76       34.72     44.40 o 
  -4  12   4       14.06       -4.24     35.88 o 
  -3  12   4        0.11       -0.75     42.80 o 
  -2  12   4        1.26        3.37     58.25 o 
  -1  12   4       27.20       35.52     37.36 o 
   0  12   4       85.64       81.22     24.69 o 
   1  12   4       44.97       48.35     23.73 o 
   2  12   4       16.82       10.98     28.73 o 
   3  12   4       31.83       27.22     29.47 o 
   4  12   4        2.79        1.87     35.01 o 
  -1  13   4       79.42       45.89     39.15 o 
   0  13   4       13.75       15.52     35.61 o 
 -13   1   5        7.51       15.79     36.73 o 
 -12   1   5        0.30       -5.41     35.63 o 
 -10   1   5       45.62       47.10     31.31 o 
  -9   1   5       10.52       18.86     27.49 o 
  -8   1   5      536.99      545.01     26.76 o 
  -7   1   5       11.23        5.78     19.83 o 
  -6   1   5       18.05       18.68     16.72 o 
  -5   1   5     1117.41     1079.01     12.44 o 
  -4   1   5       33.56       20.03      7.49 o 
  -3   1   5      568.88      556.95     13.60 o 
  -2   1   5     1632.89     1456.40     20.86 o 
  -1   1   5     6399.56     6176.00     23.30 o 
   0   1   5      108.50      110.36      3.60 o 
   1   1   5     8056.36     8359.28     36.40 o 
   2   1   5      342.46      309.68      8.30 o 
   3   1   5      335.32      467.45      6.75 o 
   4   1   5      136.08      199.92     11.37 o 
   5   1   5     2316.33     2355.37     35.39 o 
   6   1   5      543.87      508.59     16.77 o 
   7   1   5      758.26      668.93     32.62 o 
   8   1   5      321.41      343.33     35.66 o 
   9   1   5      399.17      368.54     42.25 o 
  10   1   5       60.90       59.77     39.64 o 
  11   1   5       10.30       21.25     42.69 o 
 -13   2   5        0.46       -3.03     65.32 o 
 -12   2   5        1.63       -0.55     45.29 o 
 -11   2   5        1.58       -3.03     52.98 o 
 -10   2   5       43.88       50.05     32.60 o 
  -9   2   5       57.04       30.65     26.89 o 
  -8   2   5      802.82      981.29     29.94 o 
  -7   2   5     1067.65     1131.83     28.46 o 
  -6   2   5      978.90      951.49     16.62 o 
  -5   2   5    11335.86    11028.76     25.93 o 
  -4   2   5      191.73      237.74      5.82 o 
  -3   2   5     1603.21     1602.46     17.41 o 
  -2   2   5        3.73       51.58     14.76 o 
  -1   2   5     4977.04     5075.89     21.84 o 
   0   2   5      272.45      353.43      3.72 o 
   1   2   5    10394.12     9932.22     49.83 o 
   2   2   5     1171.72     1018.99      7.71 o 
   3   2   5     4441.17     4384.42     24.94 o 
   4   2   5     4512.47     4296.02     69.84 o 
   5   2   5     1565.81     1422.05     45.66 o 
   6   2   5     1520.30     1310.28     29.66 o 
   7   2   5      485.63      482.38     29.18 o 
   8   2   5      266.03      265.29     34.65 o 
   9   2   5        2.81       10.91     41.41 o 
  10   2   5       53.00       31.46     45.28 o 
  11   2   5        0.10        5.88     47.01 o 
 -12   3   5       23.20       36.86     40.62 o 
 -11   3   5        0.11       15.69     36.47 o 
 -10   3   5      131.00      145.99     31.17 o 
  -9   3   5        4.99       -6.36     38.19 o 
  -8   3   5       29.47       49.19     24.45 o 
  -7   3   5      314.38      275.06     22.76 o 
  -6   3   5      576.49      559.86     19.07 o 
  -5   3   5      677.56      678.52     12.47 o 
  -4   3   5       49.15       63.50      6.63 o 
  -3   3   5      131.01      123.73      6.32 o 
  -2   3   5      305.67      363.74      8.46 o 
  -1   3   5     6452.09     6531.86     35.81 o 
   0   3   5      492.67      451.54      4.88 o 
   1   3   5      852.20      801.99      6.17 o 
   2   3   5       16.28       57.34      5.82 o 
   3   3   5     3136.49     3078.60     27.04 o 
   4   3   5      634.20      562.03     17.45 o 
   5   3   5      491.19      533.80     26.14 o 
   6   3   5       11.95       40.44     39.36 o 
   7   3   5        5.13       30.36     45.85 o 
   8   3   5       70.81      112.53     49.72 o 
   9   3   5        7.16       42.49     43.90 o 
  10   3   5      137.24      156.04     55.21 o 
 -12   4   5      107.56      153.85     39.82 o 
 -11   4   5       76.12       98.77     32.08 o 
 -10   4   5       17.03       30.22     32.19 o 
  -9   4   5       39.69       47.33     19.81 o 
  -8   4   5       52.81       43.19     17.00 o 
  -7   4   5       68.91       78.25     14.81 o 
  -6   4   5       34.06       13.04     16.48 o 
  -5   4   5      162.96      130.31      9.82 o 
  -4   4   5      774.60      732.78      9.74 o 
  -3   4   5     1158.75     1145.00     10.38 o 
  -2   4   5      157.98      141.82      8.69 o 
  -1   4   5       46.38       35.89      3.69 o 
   0   4   5      495.55      606.52      7.60 o 
   1   4   5       27.07       42.50      5.39 o 
   2   4   5      256.46      230.10      8.36 o 
   3   4   5      440.14      458.91     15.30 o 
   4   4   5      306.97      289.16      8.38 o 
   5   4   5      112.35      113.75     17.93 o 
   6   4   5      217.31      208.35     21.24 o 
   7   4   5      171.19      122.41     25.69 o 
   8   4   5      209.63      180.94     29.27 o 
   9   4   5      115.74      149.04     39.34 o 
  10   4   5       16.30       10.51     35.59 o 
 -11   5   5        2.90       -2.28     65.47 o 
 -10   5   5       44.13       41.49     34.82 o 
  -9   5   5       10.56       20.43     21.18 o 
  -8   5   5        5.82       15.04     21.81 o 
  -7   5   5        4.06       30.62     19.99 o 
  -6   5   5      192.80      181.05     18.55 o 
  -5   5   5      133.07      155.94     11.14 o 
  -4   5   5       12.05       21.72      9.63 o 
  -3   5   5      564.47      649.86     11.94 o 
  -2   5   5      436.40      394.83     15.55 o 
  -1   5   5     2600.03     2568.31     16.79 o 
   0   5   5      169.42      216.04      8.59 o 
   1   5   5      644.73      742.20     15.14 o 
   2   5   5        0.10        6.02      8.91 o 
   3   5   5      800.29      815.63     13.26 o 
   4   5   5      357.64      346.10     11.53 o 
   5   5   5     1663.03     1666.53     35.09 o 
   6   5   5       10.58       16.64     22.18 o 
   7   5   5       28.23       30.14     24.27 o 
   8   5   5      103.13       56.88     27.50 o 
   9   5   5      104.65      123.26     29.73 o 
  10   5   5      171.17      160.53     33.78 o 
 -11   6   5       20.17       42.68     40.94 o 
 -10   6   5      294.75      336.40     41.71 o 
  -9   6   5       80.79       57.85     23.89 o 
  -8   6   5      157.25      147.01     22.63 o 
  -7   6   5      239.60      244.88     22.41 o 
  -6   6   5       10.14       12.56     18.73 o 
  -5   6   5      831.05      817.23     14.85 o 
  -4   6   5       71.57       71.95     10.99 o 
  -3   6   5      607.39      589.96     19.02 o 
  -2   6   5       36.71       65.34     15.84 o 
  -1   6   5      495.60      523.28     12.12 o 
   0   6   5       59.44       61.05     10.71 o 
   1   6   5       51.06       53.12     11.39 o 
   2   6   5       23.84       17.34      9.06 o 
   3   6   5      281.53      259.53     12.82 o 
   4   6   5       24.06       49.27     12.15 o 
   5   6   5      452.86      475.35     21.31 o 
   6   6   5        3.26        5.53     21.46 o 
   7   6   5      229.09      242.33     24.88 o 
   8   6   5      196.60      199.73     26.70 o 
   9   6   5        4.33       27.83     27.56 o 
 -11   7   5        3.14       -3.59     51.91 o 
 -10   7   5       31.88       37.66     43.90 o 
  -8   7   5       82.42       90.79     24.13 o 
  -7   7   5       21.82       10.15     22.73 o 
  -6   7   5       80.77      122.60     22.34 o 
  -5   7   5        1.88       14.06     16.94 o 
  -4   7   5      293.43      271.12     13.01 o 
  -3   7   5     1168.45     1152.06     13.60 o 
  -2   7   5       43.52       49.28     17.70 o 
  -1   7   5       79.87      111.12     11.97 o 
   0   7   5       66.26       72.08     11.43 o 
   1   7   5      585.07      584.25     15.71 o 
   2   7   5      276.81      236.94     13.52 o 
   3   7   5      497.63      518.67     21.04 o 
   4   7   5      709.57      731.53     22.94 o 
   5   7   5       63.93       61.31     20.40 o 
   6   7   5      868.53      873.15     27.62 o 
   7   7   5       24.23       11.98     25.80 o 
   8   7   5       40.38       45.68     27.48 o 
   9   7   5       18.73       34.99     30.99 o 
 -10   8   5        6.14       12.29     38.05 o 
  -9   8   5        3.18       24.80     37.68 o 
  -8   8   5      100.93      103.57     23.96 o 
  -7   8   5       10.04       24.24     24.21 o 
  -6   8   5      155.09      142.19     21.77 o 
  -5   8   5      214.59      195.05     19.27 o 
  -4   8   5       34.34       33.16     12.61 o 
  -3   8   5      100.83      107.80     14.75 o 
  -2   8   5        2.78        4.67     21.16 o 
  -1   8   5      118.15      129.66     14.40 o 
   0   8   5       72.80       62.41     13.56 o 
   1   8   5      118.64       87.70     14.71 o 
   2   8   5      138.80      143.14     16.66 o 
   3   8   5       15.35       13.38     17.01 o 
   4   8   5      111.59      119.48     21.29 o 
   5   8   5       48.40       39.38     23.24 o 
   6   8   5       65.11       59.99     26.29 o 
   7   8   5        3.71        6.76     32.42 o 
   8   8   5        0.17       17.93     35.75 o 
  -9   9   5        1.08       48.80     54.88 o 
  -8   9   5       15.08        8.60     27.88 o 
  -7   9   5        1.73       10.42     25.59 o 
  -6   9   5       33.21       36.38     19.47 o 
  -5   9   5       20.40       21.81     15.83 o 
  -4   9   5        0.30       -3.74     19.38 o 
  -3   9   5        4.01        4.15     22.69 o 
  -2   9   5       53.83       59.40     22.23 o 
  -1   9   5       19.28       14.63     17.35 o 
   0   9   5      179.32      165.84     17.88 o 
   1   9   5       12.55       11.83     16.23 o 
   2   9   5      180.48      188.41     18.68 o 
   3   9   5       56.15       57.56     19.27 o 
   4   9   5       48.24       64.04     20.98 o 
   5   9   5       22.47       24.77     21.58 o 
   6   9   5       17.55       -0.37     27.67 o 
   7   9   5       48.47       42.87     26.44 o 
  -8  10   5        9.85       45.91     36.01 o 
  -7  10   5        0.91        7.45     57.55 o 
  -6  10   5       51.85       31.78     27.43 o 
  -5  10   5        0.54       -6.89     54.74 o 
  -4  10   5        9.14       33.16     27.36 o 
  -3  10   5        0.59       16.57     44.64 o 
  -2  10   5       68.36       57.69     30.48 o 
  -1  10   5        1.69       23.36     19.75 o 
   0  10   5       50.15       34.28     19.99 o 
   1  10   5       71.54       79.61     18.03 o 
   2  10   5       60.19       77.25     20.19 o 
   3  10   5      106.12      103.12     21.92 o 
   4  10   5       60.49       65.11     22.19 o 
   5  10   5       42.67       75.82     24.03 o 
   6  10   5        7.80       12.56     25.21 o 
  -7  11   5       10.31       31.88     35.42 o 
  -6  11   5      128.84      118.04     37.65 o 
  -5  11   5        1.24       10.25     34.23 o 
  -4  11   5       13.65       23.49     33.24 o 
  -3  11   5        5.88       17.12     37.79 o 
  -2  11   5        0.96       11.43     39.05 o 
  -1  11   5       24.32       12.88     22.75 o 
   0  11   5       22.12       14.66     21.66 o 
   1  11   5        5.39       22.32     22.24 o 
   2  11   5        0.21       12.32     18.52 o 
   3  11   5       15.20        9.37     22.43 o 
   4  11   5       33.84       37.88     24.60 o 
   5  11   5       14.06       33.41     25.53 o 
  -5  12   5       10.08       28.10     35.17 o 
  -4  12   5       10.61       23.75     37.82 o 
  -3  12   5       35.11       17.92     28.36 o 
  -2  12   5        1.25       13.90     54.71 o 
  -1  12   5      115.59      149.32     39.31 o 
   0  12   5        2.86       13.30     29.29 o 
   1  12   5       12.31       16.69     27.18 o 
   2  12   5        0.07       32.23     40.78 o 
   3  12   5        3.94       -4.07     26.87 o 
 -13   0   6       28.62       55.86     49.91 o 
 -12   0   6       69.28       88.91     50.00 o 
 -11   0   6       20.00      -10.04     39.89 o 
 -10   0   6       49.17       54.22     43.86 o 
  -9   0   6       23.29        4.38     37.43 o 
  -8   0   6      310.05      333.69     37.32 o 
  -7   0   6      505.66      443.94     31.62 o 
  -6   0   6       93.21       80.01     22.10 o 
  -5   0   6      504.45      389.14     12.96 o 
  -3   0   6     1030.03      818.03     15.57 o 
  -1   0   6    11339.68    11450.96     57.94 o 
   0   0   6     6294.67     4980.89     21.25 o 
   1   0   6    14655.57    13128.24    222.52 o 
   2   0   6      690.49      847.53     11.00 o 
   3   0   6     4993.41     4933.59     57.64 o 
   4   0   6     2526.13     2556.57     44.74 o 
   5   0   6       72.08       50.00     29.65 o 
   6   0   6       85.48       90.76     41.52 o 
   7   0   6      714.45      753.02     50.98 o 
   8   0   6      206.07      209.56     51.12 o 
   9   0   6       59.66       37.32     48.15 o 
  10   0   6      185.97      188.17     58.11 o 
 -13   1   6       19.53       45.40     41.48 o 
 -12   1   6        1.79       13.01     39.00 o 
 -11   1   6       16.91       12.35     31.93 o 
 -10   1   6       29.08       43.19     28.34 o 
  -9   1   6        3.92       13.32     24.87 o 
  -8   1   6       34.50       51.77     24.36 o 
  -7   1   6       11.89       32.46     18.72 o 
  -6   1   6       29.03       38.75     12.03 o 
  -5   1   6      195.94      245.07      4.72 o 
  -4   1   6     6778.45     6168.68     60.58 o 
  -3   1   6     5287.35     5007.21     26.22 o 
  -2   1   6     3214.69     3246.31     27.39 o 
  -1   1   6     6660.04     6396.82     15.18 o 
   0   1   6       16.11        6.57      4.05 o 
   1   1   6      886.67     1042.69     10.73 o 
   2   1   6       63.73      127.57      8.38 o 
   3   1   6     3435.81     3419.98     27.04 o 
   4   1   6      300.62      317.79     17.87 o 
   5   1   6     1538.62     1466.99     32.81 o 
   6   1   6      247.15      263.91     27.21 o 
   7   1   6      789.84      789.46     34.68 o 
   8   1   6       78.80       77.32     30.79 o 
   9   1   6       10.90        4.87     34.00 o 
  10   1   6      100.05       96.83     42.51 o 
 -13   2   6        9.38       26.15     51.17 o 
 -12   2   6       10.85       11.48     36.85 o 
 -11   2   6       27.35       43.57     34.65 o 
 -10   2   6       81.98       92.10     30.52 o 
  -9   2   6       22.13       48.49     25.72 o 
  -8   2   6        3.88        9.91     23.85 o 
  -7   2   6      399.93      454.56     22.99 o 
  -6   2   6       23.47       44.03     11.55 o 
  -5   2   6      104.22      106.30      5.97 o 
  -4   2   6      238.49      205.01      7.61 o 
  -3   2   6       20.07       72.87     18.22 o 
  -2   2   6       78.14       51.95     14.64 o 
  -1   2   6      862.53      984.84      6.02 o 
   0   2   6       30.46       19.05      3.20 o 
   1   2   6     1169.55     1104.88      7.61 o 
   2   2   6      298.01      360.09      7.11 o 
   3   2   6        3.22        0.96      7.92 o 
   4   2   6      182.92      217.27     13.43 o 
   5   2   6       10.60       17.06     13.65 o 
   6   2   6      712.65      673.86     19.93 o 
   7   2   6      431.48      449.33     45.21 o 
   8   2   6      523.45      497.38     39.91 o 
   9   2   6        1.48       17.65     36.86 o 
  10   2   6       58.16       49.50     51.04 o 
 -12   3   6        6.70        1.71     39.46 o 
 -11   3   6       22.43       19.45     35.40 o 
 -10   3   6       54.91       48.78     28.24 o 
  -9   3   6       22.43       32.98     27.07 o 
  -8   3   6      366.10      268.45     23.85 o 
  -7   3   6      102.38      147.85     20.55 o 
  -6   3   6      189.41      169.30     12.53 o 
  -5   3   6       23.87       13.64      6.22 o 
  -4   3   6      801.43      772.86     13.17 o 
  -3   3   6      517.03      586.22     25.19 o 
  -2   3   6      160.04      150.19      8.56 o 
  -1   3   6     1600.98     1671.24     14.89 o 
   0   3   6     3976.82     3832.02     16.69 o 
   1   3   6     2477.35     2601.43     14.60 o 
   2   3   6      743.89      897.80     10.03 o 
   3   3   6     3761.65     3680.39     21.30 o 
   4   3   6      127.65      136.59     15.96 o 
   5   3   6      563.12      531.38     20.77 o 
   6   3   6      263.94      254.06     21.60 o 
   7   3   6      916.42      996.94     69.35 o 
   8   3   6      507.85      564.16     56.08 o 
   9   3   6       31.09       14.66     57.55 o 
  10   3   6      137.42      168.21     64.52 o 
 -12   4   6       28.43       48.43     35.81 o 
 -11   4   6       19.84       29.35     31.73 o 
 -10   4   6       12.78       21.74     21.71 o 
  -9   4   6       33.86       32.18     20.44 o 
  -8   4   6      614.59      652.62     19.28 o 
  -7   4   6      611.50      553.75     17.33 o 
  -6   4   6        7.76       14.68      9.97 o 
  -5   4   6      647.47      575.53      9.58 o 
  -4   4   6     1064.15      902.40      9.78 o 
  -3   4   6     2219.14     2110.35     30.73 o 
  -2   4   6      316.55      293.91     10.86 o 
  -1   4   6     1690.80     1410.85     11.27 o 
   0   4   6      163.55      129.81      5.48 o 
   1   4   6     1535.64     1658.94     15.08 o 
   2   4   6      126.75      174.25      8.56 o 
   3   4   6     2102.61     2083.86     18.90 o 
   4   4   6       21.14       41.34      7.02 o 
   5   4   6      401.92      336.13     20.08 o 
   6   4   6      694.06      647.10     24.25 o 
   7   4   6      174.09      184.88     24.51 o 
   8   4   6       24.07       20.08     27.14 o 
   9   4   6      131.74      133.48     27.74 o 
  10   4   6       12.17       19.78     31.76 o 
 -12   5   6       53.26       40.90     46.98 o 
 -11   5   6        3.75        4.73     58.14 o 
 -10   5   6       28.50       33.69     24.79 o 
  -9   5   6        5.57        9.86     23.56 o 
  -8   5   6       54.12       66.24     19.84 o 
  -7   5   6       14.65       30.96     18.78 o 
  -6   5   6      166.41      164.67     11.97 o 
  -5   5   6        5.11        6.05     10.38 o 
  -4   5   6      349.25      361.45     10.92 o 
  -3   5   6       55.63       61.78      8.07 o 
  -2   5   6     2691.80     2562.11     39.03 o 
  -1   5   6     1357.08     1322.09     15.79 o 
   0   5   6        7.09       34.01      7.70 o 
   1   5   6     4824.52     4554.32     28.37 o 
   2   5   6       96.12       86.19      9.82 o 
   3   5   6      621.59      580.93     18.21 o 
   4   5   6      362.49      312.69     11.31 o 
   5   5   6       36.63       48.78      6.62 o 
   6   5   6        4.64        3.58     21.90 o 
   7   5   6       25.72       21.09     24.72 o 
   8   5   6      141.32      148.73     27.47 o 
   9   5   6       32.44       44.24     45.86 o 
 -11   6   6       39.65       50.66     38.15 o 
 -10   6   6       14.64       29.36     40.10 o 
  -9   6   6        0.54        1.57     23.00 o 
  -8   6   6      189.10      144.54     23.82 o 
  -7   6   6       32.92       60.99     21.45 o 
  -6   6   6       87.51      120.75     21.72 o 
  -5   6   6       19.53       25.00     11.28 o 
  -4   6   6      309.49      309.57     12.42 o 
  -3   6   6       12.12       15.07     19.93 o 
  -2   6   6      550.46      516.54     12.16 o 
  -1   6   6       41.17       37.35     10.99 o 
   0   6   6        3.90        5.89     10.50 o 
   1   6   6       34.99       31.40      5.09 o 
   2   6   6        7.30        7.51      9.16 o 
   3   6   6        8.62       19.46      9.84 o 
   4   6   6      664.99      629.51     14.71 o 
   5   6   6      717.98      652.01     23.82 o 
   6   6   6       56.94       65.77     23.95 o 
   7   6   6        3.94       32.09     30.81 o 
   8   6   6       61.85       45.57     27.70 o 
   9   6   6       59.54       56.18     30.54 o 
 -11   7   6        0.96        9.86     67.82 o 
 -10   7   6       14.15       25.81     42.90 o 
  -9   7   6        4.11       21.71     28.72 o 
  -8   7   6       92.72       76.58     24.46 o 
  -7   7   6      229.34      272.01     24.55 o 
  -6   7   6       60.81       78.99     23.83 o 
  -5   7   6      123.84      119.10     18.82 o 
  -4   7   6      593.03      503.23     14.68 o 
  -3   7   6        7.66       11.43     18.87 o 
  -2   7   6      979.62      942.76     16.10 o 
  -1   7   6        1.74       15.61     11.74 o 
   0   7   6       45.60       46.25     12.11 o 
   1   7   6        2.60        3.03     12.97 o 
   2   7   6       94.94       97.26      8.06 o 
   3   7   6     1177.95     1242.02     18.71 o 
   4   7   6       55.89       48.62     19.77 o 
   5   7   6      474.80      424.95     23.15 o 
   6   7   6       58.17       63.70     24.73 o 
   7   7   6      184.28      162.75     26.57 o 
   8   7   6       66.82       90.34     30.83 o 
 -10   8   6        8.37        3.05     68.41 o 
  -9   8   6        5.94       11.70     34.02 o 
  -8   8   6      177.88      155.45     24.91 o 
  -7   8   6        0.72       13.35     23.37 o 
  -6   8   6      351.87      348.27     26.94 o 
  -5   8   6       85.05       90.20     21.08 o 
  -4   8   6        3.08       15.41     11.73 o 
  -3   8   6       15.90       31.88     21.91 o 
  -2   8   6       28.16        6.66     14.77 o 
  -1   8   6      286.56      299.39     14.60 o 
   0   8   6       83.99       64.04     12.61 o 
   1   8   6      235.23      245.47     14.81 o 
   2   8   6      680.58      653.06     21.77 o 
   3   8   6      186.50      163.97     21.11 o 
   4   8   6       81.13       67.28     22.18 o 
   5   8   6      386.50      394.96     25.12 o 
   6   8   6       12.68        3.64     23.59 o 
   7   8   6       31.08       73.93     27.68 o 
   8   8   6      104.66       84.15     30.61 o 
  -9   9   6       18.77       27.83     40.38 o 
  -8   9   6       11.77        1.74     25.87 o 
  -7   9   6       32.13       15.98     25.23 o 
  -6   9   6       12.78       21.96     24.85 o 
  -5   9   6        0.21        5.48     24.75 o 
  -4   9   6        0.92        9.86     24.87 o 
  -3   9   6      145.13      111.08     24.91 o 
  -2   9   6       68.54       81.45     16.21 o 
  -1   9   6       24.06       22.48     14.99 o 
   0   9   6      184.18      177.06     18.50 o 
   1   9   6        7.87        7.63     15.89 o 
   2   9   6       14.65       24.00     19.05 o 
   3   9   6        6.90        1.33     21.76 o 
   4   9   6       20.32       20.36     20.89 o 
   5   9   6      208.08      203.07     23.45 o 
   6   9   6       15.63       25.11     26.75 o 
   7   9   6       30.57       35.10     23.64 o 
  -8  10   6        7.45       26.92     63.82 o 
  -7  10   6        3.81       10.83     32.07 o 
  -6  10   6       50.83       60.97     28.94 o 
  -5  10   6       59.15       33.41     23.17 o 
  -4  10   6        2.46        5.86     24.82 o 
  -3  10   6        0.07       37.94     46.81 o 
  -2  10   6       12.62       17.90     43.77 o 
  -1  10   6        0.10        9.75     18.94 o 
   0  10   6      174.82      176.29     18.21 o 
   1  10   6      454.69      426.78     18.70 o 
   2  10   6      331.41      334.15     22.03 o 
   3  10   6        0.03        4.68     20.97 o 
   4  10   6       17.94        8.05     23.67 o 
   5  10   6       15.23        9.58     33.20 o 
   6  10   6       34.06       27.24     24.63 o 
  -7  11   6       41.65       24.13     37.35 o 
  -6  11   6        6.01       35.17     36.94 o 
  -5  11   6        5.32        8.39     38.54 o 
  -4  11   6      115.66      164.94     30.14 o 
  -3  11   6       59.20       58.84     35.33 o 
  -2  11   6        2.49       11.25     36.82 o 
  -1  11   6       13.82       -0.25     49.26 o 
   0  11   6       10.45       25.69     28.95 o 
   1  11   6       97.31      109.07     28.53 o 
   2  11   6       36.89       26.53     22.04 o 
   3  11   6       13.14       23.36     21.77 o 
   4  11   6       20.59       29.60     28.57 o 
  -5  12   6        2.42        7.45     39.93 o 
  -4  12   6        0.50       10.49     34.99 o 
  -3  12   6       29.75       27.87     38.98 o 
  -2  12   6        1.60       10.92     51.07 o 
  -1  12   6       79.88       55.20     41.11 o 
   0  12   6       61.84       46.28     30.33 o 
   1  12   6       63.19       33.33     28.54 o 
   2  12   6        3.90       -5.49     35.61 o 
 -13   1   7       96.13       84.44     42.65 o 
 -12   1   7        2.30        3.78     32.52 o 
 -11   1   7      110.66      122.30     33.40 o 
 -10   1   7       88.76       58.97     30.63 o 
  -9   1   7        6.01       22.14     26.05 o 
  -8   1   7      311.66      302.63     23.73 o 
  -7   1   7        0.01        4.47     18.47 o 
  -6   1   7      987.82     1043.11     24.70 o 
  -5   1   7        2.85       28.32      8.85 o 
  -4   1   7      811.17      834.85     14.00 o 
  -3   1   7     3902.32     3994.15     23.10 o 
  -2   1   7      883.00      757.84     13.11 o 
  -1   1   7      172.80      152.81      5.69 o 
   0   1   7     3956.34     4185.19     23.12 o 
   1   1   7     4584.81     5039.74     35.22 o 
   2   1   7      252.44      259.15      8.28 o 
   3   1   7     6741.28     6650.04     26.04 o 
   4   1   7      127.97      149.22      7.01 o 
   5   1   7      969.47      935.45     23.24 o 
   6   1   7      183.15      200.21     23.20 o 
   7   1   7       32.14       39.02     32.09 o 
   8   1   7      394.82      406.79     54.33 o 
   9   1   7        6.98        0.08     59.59 o 
  10   1   7       39.92       60.11     41.09 o 
 -13   2   7        7.85       11.77     38.31 o 
 -12   2   7        0.23       14.26     57.08 o 
 -11   2   7       76.93       79.02     35.15 o 
 -10   2   7       65.85       59.21     30.50 o 
  -9   2   7       18.58       48.55     27.48 o 
  -8   2   7       54.04       69.04     21.71 o 
  -7   2   7        0.26        0.65     19.24 o 
  -6   2   7      228.26      193.68      6.39 o 
  -5   2   7      164.75      202.75      7.31 o 
  -4   2   7     2254.10     2142.02     15.47 o 
  -3   2   7     2988.91     2888.01     34.49 o 
  -2   2   7     3966.63     3513.40     31.59 o 
  -1   2   7      536.97      491.59      5.45 o 
   0   2   7     3910.27     3659.30     17.11 o 
   1   2   7     1999.07     1746.82     17.96 o 
   3   2   7     1929.73     1839.25     12.83 o 
   4   2   7       91.93       99.33      8.92 o 
   5   2   7     1546.55     1478.18     34.32 o 
   6   2   7        3.40       15.97     37.88 o 
   7   2   7      770.70      773.43     36.66 o 
   8   2   7      154.97      164.89     37.11 o 
   9   2   7       10.91       11.80     40.36 o 
  10   2   7       15.31       21.39     45.31 o 
 -12   3   7       18.36       18.26     33.03 o 
 -11   3   7        2.41       11.88     34.33 o 
 -10   3   7       30.75       15.68     27.23 o 
  -9   3   7      108.73      160.64     24.68 o 
  -8   3   7        5.66       25.87     22.47 o 
  -7   3   7       86.29      125.85     19.19 o 
  -6   3   7     1189.22     1122.39     10.33 o 
  -5   3   7       64.90       65.64      6.32 o 
  -4   3   7     5382.99     4962.09    145.89 o 
  -3   3   7      883.47      949.02     26.26 o 
  -2   3   7     2163.92     2017.87     12.43 o 
  -1   3   7     4731.82     4839.81     24.15 o 
   0   3   7      446.77      416.47      5.07 o 
   1   3   7     3787.07     3355.90     30.36 o 
   2   3   7      146.14      199.62      7.54 o 
   3   3   7     1020.52     1041.54     13.30 o 
   4   3   7       20.90       21.96     13.04 o 
   5   3   7      979.84     1008.62     22.59 o 
   6   3   7      579.48      559.97     24.79 o 
   7   3   7      465.91      482.78     24.31 o 
   8   3   7      322.42      348.23     43.65 o 
   9   3   7       12.63        7.87     42.62 o 
  10   3   7       61.45       64.68     42.58 o 
 -12   4   7        5.10       16.43     37.91 o 
 -11   4   7        0.14       15.97     26.89 o 
 -10   4   7        8.64       26.22     31.72 o 
  -9   4   7       94.62      101.89     23.26 o 
  -8   4   7       15.56       25.70     19.82 o 
  -7   4   7      292.91      283.42     17.59 o 
  -6   4   7      293.40      271.88      9.66 o 
  -5   4   7       75.68       71.79      8.09 o 
  -4   4   7      257.76      256.96     15.90 o 
  -3   4   7      671.32      731.40     21.82 o 
  -2   4   7      103.20       94.40      8.23 o 
  -1   4   7      246.37      265.00      6.12 o 
   0   4   7      190.78      176.96      5.69 o 
   1   4   7        1.16       32.46      6.12 o 
   2   4   7      420.26      384.37     10.56 o 
   3   4   7      168.51      136.08     11.38 o 
   4   4   7       82.72       86.68      7.51 o 
   5   4   7        0.29        3.94     19.38 o 
   6   4   7      490.87      463.12     23.35 o 
   7   4   7      263.34      255.59     25.56 o 
   8   4   7        2.93       10.50     26.79 o 
   9   4   7       56.26       50.41     30.67 o 
 -12   5   7       15.48       -2.11     37.03 o 
 -11   5   7        1.80       13.50     40.74 o 
 -10   5   7       15.61       18.36     25.44 o 
  -9   5   7        4.40       16.06     25.52 o 
  -8   5   7       19.55       14.98     22.85 o 
  -7   5   7      252.43      239.04     22.67 o 
  -6   5   7      295.30      237.43     11.78 o 
  -5   5   7        2.58        8.30      9.58 o 
  -4   5   7      396.55      343.10     12.73 o 
  -3   5   7       37.59       34.69      4.21 o 
  -2   5   7       64.79       74.34      5.64 o 
  -1   5   7       25.53       86.30      5.60 o 
   0   5   7      880.38      862.02     10.57 o 
   1   5   7      922.22      976.25     11.24 o 
   2   5   7      203.43      193.85     10.73 o 
   3   5   7      346.70      344.29     12.82 o 
   4   5   7       87.66       83.01      9.49 o 
   5   5   7      272.90      237.10     20.37 o 
   6   5   7        6.00       14.65     21.14 o 
   7   5   7      652.88      642.51     27.74 o 
   8   5   7        4.43        0.27     24.26 o 
   9   5   7       41.18       68.48     29.27 o 
 -11   6   7        0.48       46.54     47.23 o 
 -10   6   7       54.64       69.86     25.60 o 
  -9   6   7       17.20        1.56     25.47 o 
  -8   6   7      138.68      166.08     24.91 o 
  -7   6   7       45.55       52.19     24.05 o 
  -6   6   7      633.67      671.79     18.73 o 
  -5   6   7       85.88       77.78     10.95 o 
  -4   6   7        7.52       25.87      9.92 o 
  -3   6   7      325.91      306.56     10.46 o 
  -2   6   7      144.71      142.40      8.12 o 
  -1   6   7      541.92      563.99     12.89 o 
   0   6   7      778.28      852.90     14.00 o 
   1   6   7     2002.56     1951.22     17.68 o 
   2   6   7      130.50      168.21     10.73 o 
   3   6   7     2172.93     2183.22     19.77 o 
   4   6   7        2.45        6.45     14.84 o 
   5   6   7      640.86      606.60     24.76 o 
   6   6   7      620.76      545.84     24.95 o 
   7   6   7       18.38       30.70     25.66 o 
   8   6   7       13.91       21.59     33.45 o 
   9   6   7       16.92       20.28     39.50 o 
 -11   7   7        0.64       -0.33     37.39 o 
 -10   7   7        0.63       15.58     60.08 o 
  -9   7   7        0.32       18.00     30.20 o 
  -8   7   7       15.01       18.76     28.27 o 
  -7   7   7      368.56      353.68     25.92 o 
  -6   7   7      297.74      270.63     18.06 o 
  -5   7   7       58.61       96.88     18.59 o 
  -4   7   7      191.72      203.87     20.61 o 
  -3   7   7        0.82        2.65      6.62 o 
  -2   7   7      533.65      525.25     14.11 o 
  -1   7   7      107.57      109.69     13.04 o 
   0   7   7      140.33      139.32     13.02 o 
   1   7   7       57.67       55.40     13.38 o 
   2   7   7       24.90       38.21      8.81 o 
   3   7   7      170.13      215.99     13.80 o 
   4   7   7      310.96      307.15     16.33 o 
   5   7   7      309.80      318.53     24.29 o 
   6   7   7       20.06       18.15     25.46 o 
   7   7   7       61.00       82.85     26.77 o 
   8   7   7       16.57       34.15     27.52 o 
 -10   8   7        6.74       10.09     36.16 o 
  -9   8   7        5.55       28.93     39.34 o 
  -8   8   7        0.03       -0.73     50.08 o 
  -7   8   7        0.85       13.60     26.70 o 
  -6   8   7       87.85       50.12     19.43 o 
  -5   8   7       17.78       30.82     19.32 o 
  -4   8   7      370.48      357.99     22.56 o 
  -3   8   7       17.29        8.05     21.89 o 
  -2   8   7      125.89      121.41     14.04 o 
  -1   8   7      262.47      196.04     14.29 o 
   0   8   7       87.62       84.98     13.26 o 
   1   8   7       18.63       10.56     15.49 o 
   2   8   7       43.80       36.98     19.34 o 
   3   8   7      178.34      164.26     21.41 o 
   4   8   7      509.34      542.94     33.44 o 
   5   8   7       48.70       45.73     24.93 o 
   6   8   7       89.71       89.55     25.37 o 
   7   8   7       14.81       21.22     26.65 o 
  -9   9   7      113.98      130.61     42.36 o 
  -8   9   7       33.02       31.99     35.39 o 
  -7   9   7       13.68       30.20     26.34 o 
  -6   9   7       53.45       44.86     22.67 o 
  -5   9   7       32.08       18.83     21.02 o 
  -4   9   7        4.07        4.70     22.40 o 
  -3   9   7       61.21       91.12     25.25 o 
  -2   9   7       85.56       79.51     16.86 o 
  -1   9   7      134.27      137.35     16.97 o 
   0   9   7        2.00        6.56     18.69 o 
   1   9   7      171.96      163.18     16.07 o 
   2   9   7      138.31      129.21     19.29 o 
   3   9   7       55.33       58.71     21.30 o 
   4   9   7      188.94      234.89     24.40 o 
   5   9   7       11.76       15.66     24.95 o 
   6   9   7       17.20        7.42     32.09 o 
  -8  10   7        7.84       -4.36     43.86 o 
  -7  10   7        0.84        9.69     36.13 o 
  -6  10   7        2.26        5.14     27.22 o 
  -5  10   7       72.06       68.37     24.40 o 
  -4  10   7       11.86       10.17     24.23 o 
  -3  10   7       31.69       40.22     27.12 o 
  -2  10   7       97.75      140.84     28.51 o 
  -1  10   7       58.21       59.18     28.60 o 
   0  10   7      136.17      181.85     27.07 o 
   1  10   7       37.61       44.46     18.03 o 
   2  10   7        0.27        4.38     20.74 o 
   3  10   7      114.55      115.99     21.30 o 
   4  10   7       62.28       29.53     21.81 o 
   5  10   7      103.16      105.06     25.57 o 
  -7  11   7        5.51       33.69     33.81 o 
  -6  11   7       39.60       34.86     33.92 o 
  -5  11   7        0.15       13.17     27.02 o 
  -4  11   7       62.32       74.10     29.02 o 
  -3  11   7       72.21       64.01     34.66 o 
  -2  11   7        1.19       16.49     36.87 o 
  -1  11   7        2.37       10.39     54.35 o 
   0  11   7        4.61       25.53     27.04 o 
   1  11   7       23.37       26.82     25.59 o 
   2  11   7      142.22      136.64     29.07 o 
   3  11   7      113.35      123.29     28.15 o 
   4  11   7       78.63       85.94     30.34 o 
  -4  12   7        0.61       -1.54     41.83 o 
  -3  12   7       81.52       99.48     39.64 o 
  -1  12   7       47.31       24.32     37.44 o 
   0  12   7        5.08       -1.66     37.45 o 
   1  12   7       39.29       36.29     39.74 o 
   2  12   7        8.91       19.34     37.02 o 
 -13   0   8       38.48       53.62     61.37 o 
 -12   0   8       25.70       15.63     52.45 o 
 -11   0   8       12.76       24.74     42.83 o 
 -10   0   8        3.07        9.18     39.50 o 
  -9   0   8      706.17      857.94     41.73 o 
  -8   0   8      153.03      179.14     32.57 o 
  -7   0   8        1.56        5.08     24.85 o 
  -6   0   8     2886.51     2762.22     38.86 o 
  -5   0   8       53.15       47.77     17.00 o 
  -4   0   8     7346.72     7098.58     42.08 o 
  -1   0   8     2126.28     1904.29     44.82 o 
   0   0   8     1669.15     1635.18     19.65 o 
   1   0   8     8649.83     8749.51     42.63 o 
   2   0   8     1963.11     2146.35     42.21 o 
   3   0   8     3201.42     3038.18     43.22 o 
   4   0   8      413.67      391.62     13.35 o 
   5   0   8     3101.65     3067.14     39.97 o 
   6   0   8       19.07        9.89     25.92 o 
   7   0   8      221.53      241.20     34.21 o 
   8   0   8        3.84       21.38     43.63 o 
   9   0   8        6.00       32.85     60.83 o 
  10   0   8       15.46       25.42     47.53 o 
 -13   1   8        0.33        7.38     47.44 o 
 -12   1   8        3.52       -6.22     36.37 o 
 -11   1   8        1.49        5.96     31.69 o 
 -10   1   8       69.37       60.28     28.55 o 
  -9   1   8       78.86      119.50     27.06 o 
  -8   1   8        6.17       13.39     29.40 o 
  -7   1   8      216.13      394.73     20.37 o 
  -6   1   8      233.09      235.94      7.28 o 
  -5   1   8       60.81      108.10     13.09 o 
  -4   1   8      122.07      139.20     10.32 o 
  -3   1   8      202.72      184.51      8.53 o 
  -2   1   8     3690.19     3776.96     22.76 o 
  -1   1   8     1883.89     2066.63     11.22 o 
   0   1   8     5666.68     5348.64     49.21 o 
   1   1   8     1957.62     1927.67     15.99 o 
   2   1   8     3653.74     3145.20     42.92 o 
   3   1   8     1820.38     1513.20     13.29 o 
   4   1   8        8.89       12.28      7.70 o 
   5   1   8      880.79      831.47     26.17 o 
   6   1   8      201.16      204.27     24.87 o 
   7   1   8      103.94      107.88     22.85 o 
   8   1   8      103.72      130.49     27.46 o 
   9   1   8        6.96        8.86     31.83 o 
  10   1   8       31.24       46.98     37.27 o 
 -13   2   8        0.02       27.25     47.19 o 
 -12   2   8       30.82       43.98     31.67 o 
 -11   2   8       30.59       25.66     32.10 o 
 -10   2   8        9.80       22.70     39.20 o 
  -9   2   8      102.22      124.74     25.35 o 
  -8   2   8      147.60      168.91     23.58 o 
  -7   2   8        7.95       22.52     17.88 o 
  -6   2   8      142.92      160.52      6.90 o 
  -5   2   8       19.50       18.18     11.88 o 
  -4   2   8       39.71       86.10      8.64 o 
  -3   2   8     1935.98     2111.37     30.73 o 
  -2   2   8      592.43      466.31     13.58 o 
  -1   2   8       58.29       76.20      4.52 o 
   0   2   8      830.58      835.90      7.96 o 
   1   2   8      211.64      246.40      6.87 o 
   2   2   8      795.09      801.90      9.15 o 
   3   2   8      613.85      643.40     10.06 o 
   4   2   8       42.45       40.04      6.44 o 
   5   2   8        3.12       14.96     21.05 o 
   6   2   8      149.95      144.25     26.15 o 
   7   2   8       58.63       35.56     31.80 o 
   8   2   8       18.18       29.59     32.86 o 
   9   2   8       23.49       24.44     42.36 o 
 -12   3   8        0.79       20.28     35.04 o 
 -11   3   8        2.99       -0.34     41.22 o 
 -10   3   8       25.12       14.66     27.11 o 
  -9   3   8        0.29        8.42     24.65 o 
  -8   3   8       89.00       90.36     21.24 o 
  -7   3   8      407.46      404.94     10.72 o 
  -6   3   8      984.35      941.87     12.56 o 
  -5   3   8        1.44        4.83      6.11 o 
  -4   3   8      173.30      129.07     25.06 o 
  -3   3   8     1624.14     1764.17     32.55 o 
  -2   3   8     7714.09     7241.36     36.76 o 
  -1   3   8      647.37      663.87     11.01 o 
   0   3   8      287.68      293.73      5.56 o 
   1   3   8     2731.91     3080.27     14.01 o 
   2   3   8       68.97       76.86      7.74 o 
   3   3   8      678.10      698.02     12.73 o 
   4   3   8      136.70      147.99     12.21 o 
   5   3   8     1015.47     1058.48     19.86 o 
   6   3   8      199.22      193.13     21.09 o 
   7   3   8      146.46      177.12     23.94 o 
   8   3   8       25.78       26.14     26.68 o 
   9   3   8       14.63       32.87     35.54 o 
 -12   4   8        7.73       12.82     27.92 o 
 -11   4   8       40.39       35.92     28.40 o 
 -10   4   8      204.20      159.51     25.13 o 
  -9   4   8       15.90        8.36     23.84 o 
  -8   4   8        2.68        4.69     18.96 o 
  -7   4   8      131.37      169.62     11.69 o 
  -6   4   8      690.93      627.12     10.97 o 
  -5   4   8       19.79       42.39      7.15 o 
  -4   4   8       27.41       78.54     22.30 o 
  -3   4   8       30.78       44.51     20.48 o 
  -2   4   8     1477.23     1471.56     22.39 o 
  -1   4   8     1485.95     1602.82      9.70 o 
   0   4   8     3402.90     3224.53     28.63 o 
   1   4   8     1890.31     1829.33     16.53 o 
   2   4   8      877.55      922.42     12.53 o 
   3   4   8     2794.77     2552.59     20.03 o 
   4   4   8       36.92       29.55     14.02 o 
   5   4   8      748.99      741.15     19.90 o 
   6   4   8       24.35       20.62     20.31 o 
   7   4   8       62.05       62.63     24.55 o 
   8   4   8      133.53      133.11     26.30 o 
   9   4   8       94.64       94.32     37.40 o 
 -12   5   8       21.47       31.89     42.99 o 
 -11   5   8        1.62        7.39     40.07 o 
 -10   5   8       19.51       21.72     27.26 o 
  -9   5   8      101.97      134.10     25.10 o 
  -8   5   8       76.28       85.93     23.92 o 
  -7   5   8      670.11      658.76     18.22 o 
  -6   5   8      790.40      781.42     13.27 o 
  -5   5   8       10.53        8.73      7.82 o 
  -4   5   8     2535.12     2557.39     34.83 o 
  -3   5   8       41.46       55.74     11.31 o 
  -2   5   8     1019.12      955.03     18.35 o 
  -1   5   8      668.34      578.76      8.17 o 
   0   5   8     2033.12     2024.02     13.51 o 
   1   5   8      480.61      389.04      7.98 o 
   2   5   8      151.17      183.54     11.06 o 
   3   5   8     1329.58     1296.02     17.31 o 
   4   5   8       27.98       18.41      9.45 o 
   5   5   8     1266.55     1352.12     21.73 o 
   6   5   8       42.16       45.10     19.21 o 
   7   5   8      224.51      218.33     25.23 o 
   8   5   8       68.90       96.03     38.53 o 
   9   5   8        3.76       11.64     42.20 o 
 -11   6   8        0.24       13.00     41.94 o 
 -10   6   8        6.10        1.20     31.32 o 
  -9   6   8       37.14       41.22     25.69 o 
  -8   6   8        4.72        7.19     28.89 o 
  -7   6   8       13.49       38.07     17.81 o 
  -6   6   8      917.86      843.52     21.56 o 
  -5   6   8       14.59       40.45     16.43 o 
  -4   6   8       43.33       44.82      7.30 o 
  -3   6   8        8.49       10.14      4.12 o 
  -2   6   8       83.92       87.31      5.93 o 
  -1   6   8       18.82       51.09     10.90 o 
   0   6   8      490.72      450.07     12.74 o 
   1   6   8      221.88      217.95      9.13 o 
   2   6   8       19.32       16.91     10.72 o 
   3   6   8       77.46       58.15     13.31 o 
   4   6   8      350.93      317.97     16.64 o 
   5   6   8      259.79      273.41     18.44 o 
   6   6   8      354.31      304.31     20.94 o 
   7   6   8       36.98       17.27     26.50 o 
   8   6   8        1.80       14.04     50.37 o 
 -11   7   8       26.75       29.02     46.92 o 
 -10   7   8       65.08       90.71     30.32 o 
  -9   7   8       18.73       33.16     28.38 o 
  -8   7   8       85.19       68.59     25.45 o 
  -7   7   8      259.43      226.87     19.87 o 
  -6   7   8        0.77        4.09     19.84 o 
  -5   7   8        4.89       28.19     19.01 o 
  -4   7   8        1.90        8.40     19.85 o 
  -3   7   8      422.45      437.89     17.61 o 
  -2   7   8        5.82       17.41     11.33 o 
  -1   7   8      298.17      348.24     15.78 o 
   0   7   8      530.98      531.55     14.39 o 
   1   7   8       27.20        9.61     13.08 o 
   2   7   8       94.05      119.33     16.12 o 
   3   7   8      193.80      198.24     19.54 o 
   4   7   8        1.36       10.40     21.72 o 
   5   7   8       63.80       60.18     23.37 o 
   6   7   8        0.74       27.89     24.57 o 
   7   7   8      154.30      145.63     40.32 o 
   8   7   8       23.34       17.95     35.59 o 
 -10   8   8        5.47        8.56     66.43 o 
  -9   8   8        0.96        9.30     27.71 o 
  -8   8   8       54.42       72.65     27.29 o 
  -7   8   8       70.64       52.49     26.75 o 
  -6   8   8       30.39       23.87     19.83 o 
  -5   8   8       42.30       51.90     19.24 o 
  -4   8   8      477.59      546.22     25.65 o 
  -3   8   8      350.87      340.85     25.48 o 
  -2   8   8      152.45      190.43     14.11 o 
  -1   8   8        1.06       10.97     14.41 o 
   0   8   8      263.37      282.76     14.45 o 
   1   8   8      568.91      530.33     17.31 o 
   2   8   8       20.98        7.43     21.86 o 
   3   8   8      315.24      282.74     22.74 o 
   4   8   8        0.71        0.14     20.87 o 
   5   8   8       93.95      131.10     25.09 o 
   6   8   8        0.00        7.87     26.21 o 
   7   8   8       51.60       81.49     42.06 o 
  -9   9   8       35.69       27.04     31.71 o 
  -8   9   8       12.21       15.63     35.36 o 
  -7   9   8       51.24       35.21     28.10 o 
  -6   9   8        6.44        3.89     22.51 o 
  -5   9   8       59.44       60.66     20.47 o 
  -4   9   8      246.84      231.15     24.39 o 
  -3   9   8       14.32        3.67     25.27 o 
  -2   9   8       66.93       42.59     25.62 o 
  -1   9   8       68.08       75.48     23.75 o 
   0   9   8       55.04       49.93     14.59 o 
   1   9   8       66.41       77.86     16.31 o 
   2   9   8       49.98       43.41     21.08 o 
   3   9   8      510.34      521.46     24.18 o 
   4   9   8       13.15       13.04     24.34 o 
   5   9   8       33.93       46.19     23.82 o 
   6   9   8       72.78       73.28     34.18 o 
  -8  10   8        1.46       32.11     39.43 o 
  -6  10   8       13.26        4.56     26.64 o 
  -5  10   8       64.90       68.50     23.98 o 
  -4  10   8        9.49       16.69     26.51 o 
  -3  10   8        4.97       21.14     31.10 o 
  -2  10   8       25.40       50.85     29.62 o 
  -1  10   8        1.64       -0.64     24.74 o 
   0  10   8       98.72       64.88     24.13 o 
   1  10   8       30.39       47.38     21.30 o 
   2  10   8        5.83       21.09     29.03 o 
   3  10   8      123.07      117.50     25.59 o 
   4  10   8       26.43        7.37     24.67 o 
   5  10   8        9.95       31.65     31.65 o 
  -6  11   8       13.79        7.77     40.40 o 
  -5  11   8        3.19       37.06     29.75 o 
  -4  11   8       72.17       84.98     28.59 o 
  -3  11   8      121.75      113.34     30.95 o 
  -2  11   8        5.14       28.19     47.18 o 
  -1  11   8        1.59       -7.78     55.14 o 
   0  11   8       19.22       15.09     35.95 o 
   1  11   8       18.64       26.06     25.57 o 
   2  11   8        4.98       19.18     33.81 o 
   3  11   8       55.97       35.34     28.67 o 
  -4  12   8        0.45       14.97     35.82 o 
  -3  12   8        1.98       20.28     37.30 o 
  -2  12   8        7.62        5.39     62.66 o 
  -1  12   8       81.44       76.43     39.15 o 
   0  12   8        7.45        2.29     46.52 o 
   1  12   8       51.30       57.03     36.26 o 
 -13   1   9       58.47       68.98     41.48 o 
 -12   1   9       21.32       10.15     32.44 o 
 -11   1   9        0.61        5.64     44.64 o 
 -10   1   9       91.59      147.38     30.01 o 
  -9   1   9       39.64       38.20     25.02 o 
  -8   1   9        6.83       19.04     20.68 o 
  -7   1   9      176.98      184.53     10.72 o 
  -6   1   9      152.09      138.53     15.63 o 
  -5   1   9      350.89      287.35     13.66 o 
  -4   1   9     3649.94     3147.47     26.41 o 
  -3   1   9     2699.80     2998.98     32.21 o 
  -2   1   9     5683.42     6113.85     35.95 o 
  -1   1   9     2502.15     2753.14     16.87 o 
   0   1   9     1500.52     1336.66     16.87 o 
   1   1   9      271.20      273.50      7.74 o 
   2   1   9      851.69      725.93     12.33 o 
   3   1   9      599.79      578.40     12.48 o 
   4   1   9      859.76      824.07     12.12 o 
   5   1   9     1212.46     1171.18     27.63 o 
   6   1   9      232.57      214.59     24.47 o 
   7   1   9      244.46      260.48     27.84 o 
   8   1   9        6.89       21.68     29.34 o 
   9   1   9       30.76       42.96     33.99 o 
 -12   2   9        4.40       -3.94     34.60 o 
 -11   2   9        7.72       19.52     31.58 o 
 -10   2   9        5.83       17.67     28.61 o 
  -9   2   9       45.23       82.73     24.25 o 
  -8   2   9      703.73      724.78     25.03 o 
  -7   2   9      452.57      481.70      7.70 o 
  -6   2   9      395.66      412.19     16.91 o 
  -5   2   9       16.18       34.63     10.69 o 
  -4   2   9     2961.65     2920.95     83.27 o 
  -3   2   9      100.68       59.83     18.53 o 
  -2   2   9     5312.35     4956.61     28.11 o 
  -1   2   9     3892.42     3977.22     34.53 o 
   0   2   9     4430.02     4089.09     20.06 o 
   1   2   9     5706.70     5558.27     26.77 o 
   2   2   9     1244.93     1239.87     19.78 o 
   3   2   9     1783.33     1707.23     21.36 o 
   4   2   9      175.78      194.30      8.40 o 
   5   2   9      979.02      942.72     27.59 o 
   6   2   9        0.20        7.74     32.87 o 
   7   2   9      299.99      342.02     26.02 o 
   8   2   9        4.43       13.44     29.14 o 
   9   2   9       87.55       80.98     31.10 o 
 -12   3   9       19.59       26.25     35.13 o 
 -11   3   9        9.45       13.15     28.59 o 
 -10   3   9        1.80        3.48     26.72 o 
  -9   3   9      331.86      367.72     26.56 o 
  -8   3   9      139.46      107.73     21.10 o 
  -7   3   9      640.88      621.79      9.46 o 
  -6   3   9       14.21       26.15      7.01 o 
  -5   3   9      235.84      234.68     10.51 o 
  -4   3   9     2784.63     2504.17     40.82 o 
  -3   3   9      949.42      960.17     29.09 o 
  -2   3   9     2720.46     2722.87     14.71 o 
  -1   3   9       18.11       57.82      5.18 o 
   0   3   9     1960.74     1796.30      8.70 o 
   1   3   9     2019.21     1971.78     27.00 o 
   2   3   9     1387.58     1254.79     12.77 o 
   3   3   9     1150.80     1028.52     19.81 o 
   4   3   9      258.79      271.76     13.10 o 
   5   3   9      522.37      529.82     18.88 o 
   6   3   9       15.29       14.48     18.76 o 
   7   3   9      327.55      362.78     30.14 o 
   8   3   9        0.56       12.10     36.43 o 
   9   3   9       30.05       31.55     32.02 o 
 -12   4   9        1.50       -3.18     35.40 o 
 -11   4   9        9.65       22.21     27.29 o 
 -10   4   9        2.99        7.32     23.17 o 
  -9   4   9       11.01        6.20     20.05 o 
  -8   4   9      399.93      384.21     18.35 o 
  -7   4   9       16.69       11.84     16.39 o 
  -6   4   9      179.25      124.03      9.20 o 
  -5   4   9     1177.32     1242.30     76.78 o 
  -4   4   9       25.71       45.51     22.66 o 
  -3   4   9        0.42       40.18      9.83 o 
  -2   4   9     1025.13     1028.62     16.59 o 
  -1   4   9       19.14       42.00      5.86 o 
   0   4   9       76.30       63.33      6.43 o 
   1   4   9      934.54      849.11     10.45 o 
   2   4   9       75.15       74.27     10.22 o 
   3   4   9      400.99      341.98     12.61 o 
   4   4   9      111.11       94.12     13.30 o 
   5   4   9        5.63       12.65     16.21 o 
   6   4   9       54.12       36.57     19.35 o 
   7   4   9       52.46       51.66     27.09 o 
   8   4   9        4.57        5.59     29.13 o 
   9   4   9        1.07       20.62     41.29 o 
 -12   5   9        1.74       11.38     40.41 o 
 -11   5   9       17.38       25.57     31.05 o 
 -10   5   9       11.27        9.84     26.97 o 
  -9   5   9       16.50       10.11     26.17 o 
  -8   5   9      193.21      178.90     24.83 o 
  -7   5   9      349.64      323.99     16.59 o 
  -6   5   9      189.99      176.61     16.25 o 
  -5   5   9       21.26       20.42     15.59 o 
  -4   5   9      974.60      836.56     27.61 o 
  -3   5   9       32.44       17.69     11.93 o 
  -2   5   9      999.98     1033.16     15.45 o 
  -1   5   9        1.79        7.14      6.49 o 
   0   5   9      275.07      289.63      9.30 o 
   1   5   9      298.06      344.78      8.68 o 
   2   5   9      370.80      400.86     11.96 o 
   3   5   9       18.22       26.77     12.14 o 
   4   5   9      517.41      541.37     17.16 o 
   5   5   9      250.34      267.83     18.82 o 
   6   5   9        8.48        9.95     18.34 o 
   7   5   9      132.23      135.16     28.44 o 
   8   5   9        3.82       -5.52     55.35 o 
 -11   6   9       15.51       33.90     43.55 o 
 -10   6   9        0.18       14.95     40.50 o 
  -9   6   9       10.28       17.01     26.93 o 
  -8   6   9       29.43       32.13     27.29 o 
  -7   6   9        1.04       12.31     23.72 o 
  -6   6   9       14.44       20.59     16.94 o 
  -5   6   9      413.98      395.05     21.15 o 
  -4   6   9     1345.79     1344.09     31.90 o 
  -3   6   9       27.21       23.71     11.13 o 
  -2   6   9     1444.22     1486.84     15.30 o 
  -1   6   9        1.41        6.03     10.60 o 
   0   6   9      165.05      179.13     11.69 o 
   1   6   9       76.59       63.24      9.60 o 
   2   6   9      137.73      151.08     11.74 o 
   3   6   9       85.72       83.92     13.19 o 
   4   6   9       28.31        4.03     15.38 o 
   5   6   9       59.86       74.04     17.99 o 
   6   6   9       81.64       85.45     25.71 o 
   7   6   9      272.29      313.31     40.18 o 
   8   6   9        0.00        5.44     62.76 o 
 -10   7   9       29.08       56.67     28.20 o 
  -9   7   9      200.59      218.15     28.21 o 
  -8   7   9        2.06       15.28     26.44 o 
  -7   7   9       14.52       25.39     20.16 o 
  -6   7   9      898.99      890.31     23.02 o 
  -5   7   9      163.46      179.75     22.03 o 
  -4   7   9      301.53      321.73     22.57 o 
  -3   7   9        3.40       21.30      7.79 o 
  -2   7   9      548.93      548.60     14.39 o 
  -1   7   9      105.78      100.45     13.65 o 
   0   7   9      313.36      315.64     14.26 o 
   1   7   9      645.04      595.02     15.96 o 
   2   7   9       97.13      146.26     17.16 o 
   3   7   9     1071.82     1172.99     25.03 o 
   4   7   9      146.56      127.89     22.15 o 
   5   7   9      128.14      133.14     22.96 o 
   6   7   9        0.90        9.59     33.96 o 
   7   7   9      134.76      146.74     38.04 o 
 -10   8   9        0.06       -4.57     37.79 o 
  -9   8   9        0.19       22.10     27.75 o 
  -8   8   9      261.77      247.74     30.57 o 
  -7   8   9       84.71       72.90     21.34 o 
  -6   8   9       35.93       18.40     19.34 o 
  -5   8   9      195.02      226.04     25.34 o 
  -4   8   9       70.78       85.38     23.13 o 
  -3   8   9       44.12       95.26     20.96 o 
  -2   8   9        5.19       -4.22     31.01 o 
  -1   8   9        5.14       21.80     28.38 o 
   0   8   9       43.27       36.13     14.62 o 
   1   8   9        4.37        3.29     14.79 o 
   2   8   9        0.81        0.16     19.20 o 
   3   8   9       13.86       20.37     21.12 o 
   4   8   9        2.32       12.66     28.30 o 
   5   8   9       21.00       41.56     32.10 o 
   6   8   9       11.68       17.77     38.82 o 
  -9   9   9       31.23       15.74     29.50 o 
  -8   9   9       12.91       39.68     28.92 o 
  -7   9   9       14.27       43.93     23.91 o 
  -6   9   9       21.30       11.52     22.15 o 
  -5   9   9        0.28       18.94     31.48 o 
  -4   9   9       22.90       12.04     22.15 o 
  -3   9   9        0.07       10.58     44.47 o 
  -2   9   9        0.59        4.97     22.03 o 
  -1   9   9      209.78      179.57     25.19 o 
   0   9   9        1.74       13.74     18.91 o 
   1   9   9      184.66      175.40     22.61 o 
   2   9   9      248.91      231.68     30.70 o 
   3   9   9       11.81       11.02     22.10 o 
   4   9   9        5.27       12.91     31.67 o 
   5   9   9        2.10        3.08     33.97 o 
  -8  10   9        1.85       47.60     46.49 o 
  -7  10   9       19.77       32.27     30.30 o 
  -6  10   9      108.16      126.78     25.95 o 
  -5  10   9       83.81       64.59     23.59 o 
  -4  10   9       11.19       22.44     29.81 o 
  -3  10   9        8.88       24.25     27.80 o 
  -2  10   9        4.86       10.94     34.00 o 
  -1  10   9       67.79       33.20     28.01 o 
   0  10   9       32.01       40.82     24.60 o 
   1  10   9       98.40       91.32     21.55 o 
   2  10   9       85.43      116.53     26.30 o 
   3  10   9        1.70       22.05     28.23 o 
   4  10   9       12.80       25.37     55.48 o 
  -6  11   9       30.72       20.65     28.21 o 
  -5  11   9       36.65       42.94     28.88 o 
  -4  11   9       85.87      102.63     32.56 o 
  -3  11   9        4.39       18.21     26.36 o 
  -2  11   9       53.56       55.78     26.63 o 
  -1  11   9        5.53       14.27     33.83 o 
   0  11   9       12.96       36.25     38.04 o 
   1  11   9        8.27       13.87     31.73 o 
   2  11   9       20.78       26.84     29.57 o 
  -2  12   9        1.67       10.52     43.15 o 
  -1  12   9        5.60        7.72     36.23 o 
 -13   0  10       49.30       70.56     56.08 o 
 -12   0  10      130.92      173.52     49.25 o 
 -11   0  10      226.36      317.08     43.11 o 
 -10   0  10       69.06       41.59     37.10 o 
  -9   0  10       11.83       12.78     34.66 o 
  -8   0  10      239.32      228.20     30.20 o 
  -7   0  10      404.90      404.53     28.58 o 
  -6   0  10      129.84      123.26     22.23 o 
  -5   0  10      519.15      546.02     22.01 o 
  -4   0  10      659.76      673.33     19.37 o 
  -2   0  10     4103.89     4062.69     25.57 o 
  -1   0  10      322.34      434.47     29.18 o 
   0   0  10     1851.70     1781.74     36.20 o 
   1   0  10      560.10      583.99     34.32 o 
   2   0  10      831.86      709.24     34.28 o 
   3   0  10      980.30      866.02     26.12 o 
   4   0  10     1581.83     1598.44     23.15 o 
   5   0  10     2288.39     2278.13     34.22 o 
   7   0  10      568.73      571.30     37.02 o 
   8   0  10        1.55       15.87     36.15 o 
   9   0  10       76.36       88.08     64.52 o 
 -12   1  10       29.25       54.71     35.68 o 
 -11   1  10       23.79       45.13     32.78 o 
 -10   1  10       41.65       60.80     26.88 o 
  -9   1  10      159.21      202.10     26.04 o 
  -8   1  10       11.24       18.32     21.47 o 
  -7   1  10     1229.24     1345.12     24.91 o 
  -6   1  10     1333.56     1328.98     21.09 o 
  -5   1  10      791.05      775.13     24.25 o 
  -4   1  10     1626.12     1514.51     20.37 o 
  -3   1  10      186.54      314.49     18.51 o 
  -2   1  10      684.86      580.38     16.06 o 
  -1   1  10      150.71      163.43      7.28 o 
   0   1  10     2369.85     2136.68     22.04 o 
   1   1  10      766.69      623.01     26.69 o 
   2   1  10     2302.64     2253.75     39.48 o 
   3   1  10      995.56      957.69     10.19 o 
   4   1  10     1490.17     1422.89     15.86 o 
   5   1  10      882.70      812.63     24.11 o 
   6   1  10       53.32       50.33     24.33 o 
   7   1  10      264.84      275.28     30.04 o 
   8   1  10        1.19       -2.81     30.35 o 
   9   1  10       57.91       67.03     34.71 o 
 -12   2  10       35.95       21.42     32.40 o 
 -11   2  10       46.41       60.43     30.95 o 
 -10   2  10      222.59      242.73     29.09 o 
  -9   2  10      223.45      232.81     24.93 o 
  -8   2  10      561.55      577.14     23.82 o 
  -7   2  10       63.04       53.77      8.25 o 
  -6   2  10      309.76      292.99     15.63 o 
  -5   2  10       22.20       49.16      9.89 o 
  -4   2  10      362.25      433.01      9.98 o 
  -3   2  10       68.55      106.25      4.08 o 
  -2   2  10      224.03      302.35      6.95 o 
  -1   2  10       64.12      136.38      7.29 o 
   0   2  10        1.53        3.39      8.17 o 
   1   2  10       54.45       41.21      9.38 o 
   2   2  10       13.70        9.84      5.09 o 
   3   2  10      311.02      296.27      9.05 o 
   4   2  10      130.58      105.42      9.01 o 
   5   2  10      422.18      375.84     18.28 o 
   6   2  10        1.65       11.35     30.65 o 
   7   2  10      173.49      157.11     27.84 o 
   8   2  10       16.93       21.52     33.12 o 
   9   2  10       12.79        9.51     42.84 o 
 -12   3  10       10.06       22.30     33.27 o 
 -11   3  10       55.10       63.41     30.62 o 
 -10   3  10       28.14       50.91     27.20 o 
  -9   3  10       35.59       23.55     22.77 o 
  -8   3  10       22.14       29.27     18.02 o 
  -7   3  10      420.21      381.30     12.40 o 
  -6   3  10      142.35      110.84      9.41 o 
  -5   3  10      796.04      805.70     22.97 o 
  -4   3  10     2022.73     1986.45     37.10 o 
  -3   3  10       26.09       19.56     21.60 o 
  -2   3  10     2432.03     2672.91     16.13 o 
  -1   3  10       87.29       76.66      5.48 o 
   0   3  10     2093.42     2027.50     20.04 o 
   1   3  10      215.31      186.91      9.28 o 
   2   3  10     1677.11     1520.81     25.24 o 
   3   3  10      157.96      163.07     11.02 o 
   4   3  10      840.50      873.02     15.29 o 
   5   3  10     1172.79     1183.87     27.08 o 
   6   3  10       65.40       42.24     25.58 o 
   7   3  10      169.60      151.13     31.19 o 
   8   3  10        7.93       15.03     32.81 o 
 -12   4  10       46.46       12.46     36.33 o 
 -11   4  10       15.00       18.99     37.23 o 
 -10   4  10        0.60        1.42     20.96 o 
  -9   4  10      313.85      313.49     22.03 o 
  -8   4  10        7.93        7.26     16.09 o 
  -7   4  10       11.79       40.08     15.41 o 
  -6   4  10      480.82      465.39     19.05 o 
  -5   4  10      142.17      107.61     28.62 o 
  -4   4  10     1769.64     1748.70     47.98 o 
  -3   4  10       10.79       36.03     10.26 o 
  -2   4  10     1029.92      866.25     12.44 o 
  -1   4  10       72.54       77.54      6.06 o 
   0   4  10     1105.83     1110.58     10.46 o 
   1   4  10       35.65       26.71      8.03 o 
   2   4  10      541.68      606.14     12.10 o 
   3   4  10      267.39      280.61     12.61 o 
   4   4  10      543.71      572.70     15.17 o 
   5   4  10      203.70      193.10     24.49 o 
   6   4  10      163.21      169.06     25.50 o 
   7   4  10       42.08       46.62     28.22 o 
   8   4  10        4.64        9.30     31.99 o 
 -11   5  10       46.59       75.14     30.85 o 
 -10   5  10       27.37       28.11     27.35 o 
  -9   5  10      386.30      398.50     29.04 o 
  -8   5  10       41.92       25.80     24.77 o 
  -7   5  10       18.55       11.27     15.40 o 
  -6   5  10      331.12      303.06     16.57 o 
  -5   5  10       43.49      115.93     23.25 o 
  -4   5  10      443.42      454.10     16.89 o 
  -3   5  10       89.32      108.90     13.30 o 
  -2   5  10      995.93      975.87     18.73 o 
  -1   5  10       60.48       46.12      6.72 o 
   0   5  10      501.73      494.72      9.55 o 
   1   5  10      160.24      149.34     10.57 o 
   2   5  10      474.62      447.17     13.22 o 
   3   5  10      839.17      900.95     15.67 o 
   4   5  10      180.22      177.63     16.11 o 
   5   5  10      744.76      759.95     26.99 o 
   6   5  10        4.01        5.85     37.00 o 
   7   5  10      421.94      397.36     30.47 o 
   8   5  10      107.22      107.25     31.77 o 
 -11   6  10       42.59       64.69     30.28 o 
 -10   6  10       29.35       39.42     27.96 o 
  -9   6  10       10.25        9.23     27.62 o 
  -8   6  10       54.77       82.41     27.16 o 
  -7   6  10      789.02      824.61     21.82 o 
  -6   6  10       48.69       43.05     17.67 o 
  -5   6  10       94.91      122.50     21.41 o 
  -4   6  10       77.38      101.36     14.79 o 
  -3   6  10        8.64       43.63     12.49 o 
  -2   6  10       42.04       48.54     11.20 o 
  -1   6  10        4.86       15.94     10.10 o 
   0   6  10       10.06       13.93     13.94 o 
   1   6  10      331.81      305.84     11.98 o 
   2   6  10       95.28       93.09     12.27 o 
   3   6  10       77.06       54.09     13.74 o 
   4   6  10       81.01       82.67     21.03 o 
   5   6  10        8.68       10.94     30.66 o 
   6   6  10       15.91       11.73     34.10 o 
   7   6  10       97.31      119.48     34.41 o 
 -10   7  10        0.32        6.61     30.95 o 
  -9   7  10       29.31       26.46     27.45 o 
  -8   7  10       86.79       84.42     30.21 o 
  -7   7  10        1.45        4.63     21.59 o 
  -6   7  10      312.50      300.33     21.36 o 
  -5   7  10      144.13      113.80     22.76 o 
  -4   7  10       12.43        8.70     22.71 o 
  -3   7  10      297.78      275.76     28.32 o 
  -2   7  10       50.77       57.86     27.20 o 
  -1   7  10       32.23       35.22     25.31 o 
   0   7  10      209.68      282.47     15.20 o 
   1   7  10        4.17       10.38     14.99 o 
   2   7  10      442.92      484.79     18.62 o 
   3   7  10       15.98       12.40     18.44 o 
   4   7  10      706.63      763.81     45.55 o 
   5   7  10       10.55        9.78     29.00 o 
   6   7  10       22.16       22.53     37.24 o 
   7   7  10       16.43       44.83     41.14 o 
 -10   8  10        4.28       -0.10     31.57 o 
  -9   8  10        6.16       12.45     28.43 o 
  -8   8  10        3.23       -1.82     34.61 o 
  -7   8  10      158.77      143.67     23.08 o 
  -6   8  10      182.08      221.66     21.74 o 
  -5   8  10       16.02       20.52     24.35 o 
  -4   8  10      113.51      112.52     25.80 o 
  -3   8  10       17.43       26.45     25.17 o 
  -2   8  10      450.69      403.86     34.06 o 
  -1   8  10       28.51       47.61     27.38 o 
   0   8  10      142.58      130.76     23.93 o 
   1   8  10       16.52       14.27     22.46 o 
   2   8  10       34.01       37.12     22.88 o 
   3   8  10       33.72       47.93     28.39 o 
   4   8  10       68.79       94.57     30.78 o 
   5   8  10       39.98       35.34     33.90 o 
   6   8  10       17.00       13.45     40.17 o 
  -9   9  10       10.19       35.09     33.11 o 
  -8   9  10       12.07       25.16     33.18 o 
  -7   9  10      119.07      125.75     22.76 o 
  -6   9  10      113.37      111.60     23.74 o 
  -5   9  10        4.01        2.34     40.44 o 
  -4   9  10       21.70       13.09     25.90 o 
  -3   9  10       15.25       14.74     27.08 o 
  -2   9  10        7.38       16.54     27.93 o 
  -1   9  10       48.79       67.65     27.35 o 
   0   9  10      271.46      318.60     24.75 o 
   1   9  10       48.33       60.84     24.51 o 
   2   9  10       36.56       58.54     28.21 o 
   3   9  10       14.54       15.18     41.96 o 
   5   9  10        0.86       30.05     44.69 o 
  -7  10  10        1.18        8.74     46.11 o 
  -6  10  10        4.55       21.56     24.53 o 
  -5  10  10        0.65       12.20     22.45 o 
  -4  10  10       85.39       88.53     27.01 o 
  -3  10  10       16.23       24.77     28.51 o 
  -2  10  10        3.62        3.19     53.12 o 
  -1  10  10       27.11       53.75     27.96 o 
   0  10  10       19.18        5.50     28.12 o 
   1  10  10        1.07       14.48     25.64 o 
   2  10  10        4.86       11.26     53.08 o 
   3  10  10       17.40       22.14     52.84 o 
  -4  11  10        0.65        3.14     40.38 o 
  -3  11  10       14.20       22.26     30.16 o 
  -2  11  10       40.74       38.51     29.43 o 
  -1  11  10        3.62        0.10     50.29 o 
   0  11  10       97.16       70.67     36.77 o 
   1  11  10        3.31        5.06     35.76 o 
   2  11  10       24.88       52.04     36.06 o 
 -12   1  11       39.59       91.80     34.92 o 
 -11   1  11        0.27        3.03     40.26 o 
 -10   1  11       94.52       80.09     26.23 o 
  -9   1  11     1402.36     1469.53     32.30 o 
  -8   1  11        0.94       14.55     20.78 o 
  -7   1  11      138.42      165.49     18.23 o 
  -6   1  11       35.73       42.40     14.08 o 
  -5   1  11      722.67      709.75     15.75 o 
  -4   1  11     1414.75     1313.73     16.59 o 
  -3   1  11        4.74       27.61     16.59 o 
  -2   1  11     1197.70     1108.45     15.11 o 
  -1   1  11      178.38      140.74      7.59 o 
   0   1  11     4642.77     4556.42     53.48 o 
   1   1  11       14.22       17.47      6.51 o 
   2   1  11     2828.38     2616.36     24.76 o 
   3   1  11     1355.98     1341.40     12.23 o 
   4   1  11       21.54       50.85     12.45 o 
   5   1  11      336.49      358.06     18.30 o 
   6   1  11       13.12       30.91     25.41 o 
   7   1  11      171.65      186.29     32.79 o 
   8   1  11       61.13       82.98     34.68 o 
 -12   2  11       20.04       41.14     33.99 o 
 -11   2  11       14.00        8.84     28.14 o 
 -10   2  11      112.12      110.09     26.03 o 
  -9   2  11      136.24      152.88     24.17 o 
  -8   2  11       47.12       88.50     19.87 o 
  -7   2  11        5.51        9.32     16.98 o 
  -6   2  11       32.39       41.87     12.23 o 
  -5   2  11     1041.64      960.57     13.27 o 
  -4   2  11      205.64      199.66      8.12 o 
  -3   2  11      838.80      704.10     22.56 o 
  -2   2  11      564.79      474.71      9.52 o 
  -1   2  11      147.25      149.20      9.18 o 
   0   2  11      927.29      871.92     16.41 o 
   1   2  11      431.59      400.92     13.10 o 
   2   2  11     2851.29     2783.75     32.73 o 
   3   2  11      893.11      832.70     12.23 o 
   4   2  11      640.15      602.05     14.04 o 
   5   2  11      245.43      218.14     24.68 o 
   6   2  11       63.27       75.32     27.67 o 
   7   2  11       78.76       78.43     28.48 o 
   8   2  11       46.91       48.50     31.35 o 
 -12   3  11       51.18       77.75     49.78 o 
 -11   3  11      167.71      157.38     28.18 o 
 -10   3  11       13.62       11.17     25.61 o 
  -9   3  11        5.04       14.05     18.91 o 
  -8   3  11       48.08       26.56     16.58 o 
  -7   3  11      387.13      401.66     12.43 o 
  -6   3  11      741.00      617.11     28.96 o 
  -5   3  11      122.45      152.10     30.23 o 
  -4   3  11        4.76        8.98     23.59 o 
  -3   3  11     1334.38     1335.18     17.86 o 
  -2   3  11     1308.80     1219.08     48.69 o 
  -1   3  11       68.93       50.72      5.30 o 
   0   3  11     1579.85     1422.01     20.05 o 
   1   3  11      180.83      160.76     12.45 o 
   2   3  11     1671.61     1628.37     24.63 o 
   3   3  11     2121.75     2067.12     34.03 o 
   4   3  11      271.15      241.18     12.10 o 
   5   3  11     1388.24     1341.00     29.16 o 
   6   3  11       62.90       67.69     25.31 o 
   7   3  11      129.14      147.53     29.16 o 
   8   3  11       48.36       61.65     28.30 o 
 -12   4  11        1.41        4.81     39.13 o 
 -11   4  11       14.32       46.54     60.88 o 
 -10   4  11      253.07      255.31     43.12 o 
  -9   4  11        6.57        4.79     18.94 o 
  -8   4  11        1.77        8.81     26.44 o 
  -7   4  11      387.68      426.11     18.41 o 
  -6   4  11       76.73       79.19     23.04 o 
  -5   4  11       31.40       37.93     32.10 o 
  -4   4  11      485.77      525.80     24.34 o 
  -3   4  11      357.50      444.14     14.86 o 
  -2   4  11       48.99       54.59     11.32 o 
  -1   4  11       40.82       43.64      6.74 o 
   0   4  11       44.44       46.24      7.18 o 
   1   4  11      420.66      410.02     15.32 o 
   2   4  11       19.72       30.64      9.53 o 
   3   4  11       11.87       33.38     16.93 o 
   4   4  11        0.53       -0.72     17.37 o 
   5   4  11      217.00      212.72     23.24 o 
   6   4  11       15.34       11.74     32.28 o 
   7   4  11       55.40       83.58     27.51 o 
   8   4  11       50.71       60.90     30.41 o 
 -11   5  11       10.12       12.00     28.79 o 
 -10   5  11       13.72        5.85     37.00 o 
  -9   5  11        1.43       31.36     23.48 o 
  -8   5  11        2.28       17.92     27.37 o 
  -7   5  11        8.02        5.82     20.29 o 
  -6   5  11      671.91      628.45     20.89 o 
  -5   5  11      148.68      129.89     25.66 o 
  -4   5  11       86.43       89.94     26.48 o 
  -3   5  11      317.09      321.61     15.91 o 
  -2   5  11      789.10      766.56     14.22 o 
  -1   5  11        9.72       21.55      9.60 o 
   0   5  11      280.30      307.92      9.15 o 
   1   5  11      481.32      472.05     12.17 o 
   2   5  11     1100.76     1157.14     19.79 o 
   3   5  11      109.94       93.81     17.29 o 
   4   5  11      421.05      461.82     19.80 o 
   5   5  11       10.10       12.82     23.72 o 
   6   5  11       63.31       76.67     26.46 o 
   7   5  11       20.84        6.47     26.82 o 
 -11   6  11        7.55       28.93     36.85 o 
 -10   6  11        8.62       14.61     41.08 o 
  -9   6  11        2.73       11.98     25.39 o 
  -8   6  11       25.49       17.60     25.75 o 
  -7   6  11      155.36      182.50     17.83 o 
  -6   6  11      305.63      333.89     19.27 o 
  -5   6  11        1.92       19.07     21.06 o 
  -4   6  11      194.80      235.33     29.41 o 
  -3   6  11      253.68      218.52     14.27 o 
  -2   6  11      756.40      720.50     16.25 o 
  -1   6  11        4.77        7.86     21.59 o 
   0   6  11     1295.55     1322.91     21.93 o 
   1   6  11      123.00       95.86     11.53 o 
   2   6  11      686.72      714.44     18.61 o 
   3   6  11       15.99        7.70     29.21 o 
   4   6  11      102.45      123.82     31.31 o 
   5   6  11       21.18       33.66     32.24 o 
   6   6  11        6.48       21.19     33.45 o 
   7   6  11        1.93        2.80     40.84 o 
 -10   7  11        0.06       17.09     38.75 o 
  -9   7  11       50.52       57.74     29.14 o 
  -8   7  11       65.12       43.96     25.71 o 
  -7   7  11       29.82       36.59     19.00 o 
  -6   7  11      121.25      134.46     18.47 o 
  -5   7  11        7.51        9.15     22.77 o 
  -4   7  11        8.75       12.97     29.33 o 
  -3   7  11      218.70      308.64     33.88 o 
  -2   7  11       97.08       92.93     25.74 o 
  -1   7  11      120.58      181.34     28.89 o 
   0   7  11      612.92      680.97     24.15 o 
   1   7  11       12.74       12.47     21.66 o 
   2   7  11      268.86      308.98     22.88 o 
   3   7  11       29.99       26.71     23.59 o 
   4   7  11      144.65      136.81     30.53 o 
   5   7  11      352.81      375.92     34.96 o 
   6   7  11        1.28        6.09     51.67 o 
  -9   8  11        7.31       11.73     38.13 o 
  -8   8  11       30.26       22.59     30.25 o 
  -7   8  11        3.22        4.35     25.28 o 
  -6   8  11        2.96        3.80     23.01 o 
  -5   8  11        0.37       12.73     24.43 o 
  -4   8  11       29.15       43.35     24.95 o 
  -3   8  11        5.84       13.41     24.14 o 
  -2   8  11       39.50       24.00     28.14 o 
  -1   8  11      111.61       91.33     30.08 o 
   0   8  11      188.38      133.57     25.60 o 
   1   8  11      122.90      115.40     33.38 o 
   2   8  11        1.24       16.47     35.86 o 
   3   8  11      225.91      183.12     51.03 o 
   5   8  11      164.31      157.52     61.73 o 
  -8   9  11        0.25        3.48     28.68 o 
  -7   9  11       18.22        8.00     24.00 o 
  -6   9  11        0.74        6.19     31.79 o 
  -5   9  11        2.67        5.26     30.16 o 
  -4   9  11      141.00      178.46     29.14 o 
  -3   9  11        1.46       22.57     25.81 o 
  -2   9  11       80.97       86.18     29.75 o 
  -1   9  11       25.40       51.58     27.90 o 
   0   9  11      112.14       80.88     25.30 o 
   1   9  11        0.11       29.94     44.24 o 
   2   9  11       24.27       11.73     50.10 o 
   3   9  11       66.22       71.82     47.08 o 
   4   9  11        4.76       -6.40     59.60 o 
  -7  10  11        2.15       18.89     30.69 o 
  -6  10  11        2.61       19.35     27.59 o 
  -5  10  11        5.99       15.48     30.43 o 
  -4  10  11       30.30       13.17     30.67 o 
  -3  10  11      111.01      143.68     30.63 o 
  -2  10  11       50.80       68.96     27.73 o 
  -1  10  11       26.11       37.77     28.34 o 
   0  10  11       49.77       86.90     30.88 o 
   1  10  11       20.22       25.12     47.97 o 
   3  10  11       12.96       21.57     51.71 o 
  -4  11  11        1.63        7.21     27.42 o 
  -3  11  11        0.42       25.40     40.02 o 
  -2  11  11       50.65       40.91     32.93 o 
  -1  11  11       20.41        6.77     34.83 o 
   0  11  11       82.04       63.05     39.13 o 
 -12   0  12      152.25      152.92     48.67 o 
 -11   0  12       53.72       48.24     43.39 o 
 -10   0  12      115.74       90.88     36.30 o 
  -9   0  12        8.48       19.13     31.08 o 
  -8   0  12       87.92      126.85     29.37 o 
  -7   0  12      642.31      649.87     29.89 o 
  -6   0  12      288.44      311.39     23.93 o 
  -5   0  12     2729.39     2605.26     32.78 o 
  -3   0  12     1904.73     1620.86     23.08 o 
  -2   0  12     1541.13     1365.19     14.51 o 
  -1   0  12     2092.19     1907.30     44.46 o 
   0   0  12     1701.97     1614.64     44.26 o 
   1   0  12      533.33      612.72     39.42 o 
   2   0  12     2850.96     2925.07     34.29 o 
   3   0  12      206.18      222.25     19.79 o 
   4   0  12       17.75       22.38     18.39 o 
   5   0  12       26.22       46.08     43.02 o 
   6   0  12      428.52      490.16     52.41 o 
   7   0  12       11.04       13.10     54.48 o 
   8   0  12      107.04      115.29     56.97 o 
 -12   1  12        1.73       -4.93     32.11 o 
 -11   1  12       55.43       38.35     29.99 o 
 -10   1  12        4.69       28.93     25.79 o 
  -9   1  12       28.11       49.21     22.85 o 
  -8   1  12       21.02       10.71     19.46 o 
  -7   1  12      151.41      171.03     18.28 o 
  -6   1  12        5.95       21.36     14.14 o 
  -5   1  12      846.22      801.88     14.51 o 
  -4   1  12      496.36      420.07     15.72 o 
  -3   1  12     1773.70     1864.68     26.28 o 
  -2   1  12     1369.22     1301.64     24.03 o 
  -1   1  12      800.46      686.39     20.70 o 
   0   1  12     1370.02     1450.79     30.88 o 
   1   1  12      381.66      457.27     19.61 o 
   2   1  12      526.20      528.67     20.98 o 
   3   1  12      592.98      617.02     16.38 o 
   4   1  12       15.39       21.87     13.15 o 
   5   1  12      223.64      196.62     18.87 o 
   6   1  12       72.77       87.58     36.05 o 
   7   1  12       96.33      126.36     39.18 o 
   8   1  12        1.28       23.55     63.11 o 
 -11   2  12        0.55       25.62     43.74 o 
 -10   2  12      134.79      130.61     26.59 o 
  -9   2  12       17.19       13.10     23.05 o 
  -8   2  12        2.44        6.05     18.30 o 
  -7   2  12      297.35      283.36     18.21 o 
  -6   2  12      135.80      142.52     12.87 o 
  -5   2  12      547.62      514.88     16.58 o 
  -4   2  12       69.86       71.08      7.47 o 
  -3   2  12       10.97       31.24     10.27 o 
  -2   2  12       55.96       50.81      5.37 o 
  -1   2  12       69.54       79.62      9.47 o 
   0   2  12       89.31       73.35      9.28 o 
   1   2  12       91.89       95.48     10.72 o 
   2   2  12       24.91       33.93     18.75 o 
   3   2  12      414.05      437.29     21.63 o 
   4   2  12       40.60       39.83     12.37 o 
   5   2  12        4.61        3.83     18.29 o 
   6   2  12       86.81       67.92     25.40 o 
   7   2  12       53.15       64.50     32.60 o 
 -12   3  12        4.23       28.30     54.24 o 
 -11   3  12       29.97       42.14     50.29 o 
 -10   3  12        0.40        5.11     33.70 o 
  -9   3  12        9.89       10.56     18.91 o 
  -8   3  12       65.94       57.81     15.95 o 
  -7   3  12      311.28      280.81     13.93 o 
  -6   3  12       22.25       23.34      6.14 o 
  -5   3  12      591.94      524.84     34.14 o 
  -4   3  12      937.19      817.14     29.68 o 
  -3   3  12       46.35       52.40     11.82 o 
  -2   3  12      563.66      543.56      7.72 o 
  -1   3  12      140.33      130.25      9.13 o 
   0   3  12      601.81      557.09     15.40 o 
   1   3  12        1.85        4.44     18.67 o 
   2   3  12     1585.81     1766.37     27.25 o 
   3   3  12       10.47       23.10     16.62 o 
   4   3  12       75.91      106.75     18.67 o 
   5   3  12      140.58      118.17     27.78 o 
   6   3  12      392.19      436.41     29.94 o 
   7   3  12        7.55       12.49     38.45 o 
 -11   4  12        5.36       20.39     37.25 o 
 -10   4  12       18.16        8.92     33.15 o 
  -9   4  12       20.86       16.68     27.90 o 
  -8   4  12        2.76       -5.01     43.89 o 
  -7   4  12      411.93      413.81     19.03 o 
  -6   4  12       62.20       74.97     21.85 o 
  -5   4  12      745.57      798.88     36.35 o 
  -4   4  12      475.49      449.64     24.27 o 
  -3   4  12      297.90      307.79     14.13 o 
  -2   4  12      506.14      513.80     12.98 o 
  -1   4  12      397.75      429.29      8.33 o 
   0   4  12     1430.14     1513.14     29.98 o 
   1   4  12      338.40      284.64     15.97 o 
   2   4  12      505.55      532.22     18.10 o 
   3   4  12       49.08       69.45     18.06 o 
   4   4  12      136.46      161.27     19.04 o 
   5   4  12       13.23        5.83     26.27 o 
   6   4  12      202.32      225.46     28.81 o 
   7   4  12       74.34       85.71     31.80 o 
 -11   5  12       16.02       33.45     32.72 o 
 -10   5  12       17.14        8.44     28.88 o 
  -9   5  12       19.91       40.20     29.11 o 
  -8   5  12       50.76       50.88     25.84 o 
  -7   5  12      124.84      142.08     18.62 o 
  -6   5  12       53.29       68.24     23.18 o 
  -5   5  12      833.02      878.05     30.54 o 
  -4   5  12       45.79       45.71     23.60 o 
  -3   5  12      581.47      640.16     27.08 o 
  -2   5  12      584.10      536.73     15.64 o 
  -1   5  12      274.02      267.44     13.03 o 
   0   5  12     1919.04     1784.38     30.15 o 
   1   5  12       38.52       27.83     15.35 o 
   2   5  12      550.83      572.26     18.89 o 
   3   5  12      190.24      191.60     18.82 o 
   4   5  12       80.93       92.14     19.04 o 
   5   5  12       90.45       85.93     26.00 o 
   6   5  12       34.83       15.16     26.97 o 
   7   5  12       18.14       26.61     42.57 o 
 -11   6  12        3.22       10.45     37.68 o 
 -10   6  12       29.81       51.37     30.53 o 
  -9   6  12       20.50       20.75     37.39 o 
  -8   6  12       43.75       52.47     28.25 o 
  -7   6  12      182.70      185.73     20.72 o 
  -6   6  12        2.42       10.59     21.67 o 
  -5   6  12        7.22       23.62     24.66 o 
  -4   6  12       89.26       89.61     26.44 o 
  -3   6  12      583.50      620.03     31.70 o 
  -2   6  12      327.92      350.71     26.84 o 
  -1   6  12       68.71       75.31     21.65 o 
   0   6  12       19.33       45.32     21.33 o 
   1   6  12        5.56       -0.15     29.99 o 
   2   6  12      532.49      599.87     24.56 o 
   3   6  12      240.22      211.05     24.35 o 
   4   6  12        1.04       10.99     38.95 o 
   5   6  12       78.84       97.68     34.60 o 
   6   6  12        7.32       26.63     34.71 o 
 -10   7  12        0.10       29.31     33.36 o 
  -9   7  12       15.05        7.65     30.34 o 
  -8   7  12        5.01       15.31     32.07 o 
  -7   7  12        1.38        1.21     20.21 o 
  -6   7  12       29.28       44.59     20.43 o 
  -5   7  12        4.50       22.65     24.01 o 
  -4   7  12      294.73      321.33     32.47 o 
  -3   7  12       55.11       70.42     29.78 o 
  -2   7  12       33.24       72.19     27.25 o 
  -1   7  12      223.93      178.53     28.51 o 
   0   7  12      141.02      130.02     22.16 o 
   1   7  12        6.76       12.31     36.39 o 
   2   7  12       37.74       35.63     31.26 o 
   3   7  12        2.02       17.16     28.99 o 
   4   7  12        1.78        5.05     59.13 o 
   5   7  12        3.20       19.83     58.65 o 
  -9   8  12        1.78       -8.27     50.20 o 
  -8   8  12        0.45        7.40     28.39 o 
  -7   8  12        6.24       10.34     35.01 o 
  -6   8  12        0.50        4.86     23.76 o 
  -5   8  12       91.70      119.98     27.66 o 
  -4   8  12       54.51       48.52     25.72 o 
  -3   8  12        3.83       11.42     33.76 o 
  -2   8  12      427.40      417.05     31.81 o 
  -1   8  12       57.21       17.30     27.33 o 
   0   8  12      206.63      210.86     26.59 o 
   2   8  12       24.08       84.29     37.11 o 
   4   8  12      106.86      121.32     52.73 o 
  -8   9  12        3.24        6.42     35.54 o 
  -7   9  12        8.88       18.17     42.33 o 
  -6   9  12        2.28       10.85     29.11 o 
  -5   9  12        8.79       17.63     46.37 o 
  -4   9  12        0.56        6.09     25.39 o 
  -3   9  12      266.98      272.40     30.12 o 
  -2   9  12      282.26      311.01     48.18 o 
  -1   9  12       68.57       49.23     33.60 o 
   0   9  12       34.62       26.00     26.63 o 
   1   9  12        9.86       24.61     39.21 o 
   2   9  12       20.13       47.64     46.86 o 
   3   9  12       26.34       20.56     55.08 o 
  -6  10  12       15.91       15.82     24.77 o 
  -5  10  12        0.58       20.83     37.30 o 
  -4  10  12        2.14       35.00     34.42 o 
  -3  10  12       15.40        1.18     27.60 o 
  -2  10  12       23.44       22.83     30.07 o 
  -1  10  12       66.51       51.83     28.91 o 
   0  10  12       56.40       57.37     34.99 o 
   1  10  12       35.18       24.27     53.02 o 
   2  10  12       32.07       65.83     49.16 o 
 -12   1  13        5.82        4.21     47.09 o 
 -11   1  13        7.50       13.48     42.67 o 
 -10   1  13       16.26       52.61     25.62 o 
  -9   1  13      114.63      118.49     23.87 o 
  -8   1  13       47.76       79.67     19.77 o 
  -7   1  13     1390.86     1399.37     24.64 o 
  -6   1  13      766.87      669.22     18.18 o 
  -5   1  13      278.33      307.79     12.60 o 
  -4   1  13       35.12       31.36     11.39 o 
  -3   1  13      613.94      625.01     12.49 o 
  -2   1  13       93.81      125.81     11.41 o 
  -1   1  13      694.03      672.83     28.14 o 
   0   1  13      106.24      144.73     25.49 o 
   1   1  13        8.58       31.12     18.98 o 
   2   1  13      451.63      468.37     21.70 o 
   3   1  13      424.87      415.79     16.54 o 
   4   1  13     1021.09      971.62     18.54 o 
   5   1  13        6.34       -3.96     51.54 o 
   6   1  13       38.42       74.33     39.66 o 
   7   1  13       12.63       15.83     38.42 o 
 -12   2  13       22.18       30.67     51.37 o 
 -11   2  13       11.64       23.17     47.46 o 
 -10   2  13       49.82       76.66     37.78 o 
  -9   2  13       15.72       12.70     21.30 o 
  -8   2  13      189.45      221.70     19.73 o 
  -7   2  13     1363.92     1327.65     20.60 o 
  -6   2  13      265.47      215.17     12.48 o 
  -5   2  13      813.12      796.59     16.33 o 
  -4   2  13      305.60      323.06      8.47 o 
  -3   2  13      850.79      717.79     27.36 o 
  -2   2  13      824.89      843.80     28.34 o 
  -1   2  13     1117.53     1092.83     36.24 o 
   0   2  13     1094.01     1137.54     24.09 o 
   1   2  13       84.95       90.29     20.06 o 
   2   2  13      170.89      174.48     20.70 o 
   3   2  13      358.29      353.80     22.32 o 
   4   2  13      507.51      511.60     23.95 o 
   5   2  13       71.79       66.65     36.03 o 
   6   2  13      314.38      362.89     39.98 o 
   7   2  13       24.46       44.74     36.84 o 
 -12   3  13       33.72       21.01     39.63 o 
 -11   3  13        0.66       24.69     35.15 o 
 -10   3  13       11.68       19.85     29.12 o 
  -9   3  13      232.44      197.77     31.32 o 
  -8   3  13       38.93       60.09     25.15 o 
  -7   3  13      191.40      202.04     23.99 o 
  -6   3  13       34.40       86.38     23.21 o 
  -5   3  13     1086.98     1150.29     37.60 o 
  -4   3  13      266.09      213.72     26.11 o 
  -3   3  13      403.86      411.15     17.99 o 
  -2   3  13      577.41      508.19     11.21 o 
  -1   3  13      375.31      368.76     12.69 o 
   0   3  13     1194.14     1205.13     25.55 o 
   1   3  13      281.06      281.34     20.86 o 
   2   3  13       90.84       87.65     20.93 o 
   3   3  13        1.34        8.55     21.21 o 
   4   3  13       23.29       35.23     18.70 o 
   5   3  13        0.66        3.71     46.11 o 
   6   3  13      185.40      197.60     30.35 o 
   7   3  13       44.37       26.90     34.08 o 
 -11   4  13       25.93       67.66     29.55 o 
 -10   4  13        2.18       -4.95     34.97 o 
  -9   4  13       26.96       38.19     27.75 o 
  -8   4  13        1.53       21.00     27.29 o 
  -7   4  13        3.52       11.60     33.09 o 
  -6   4  13      120.44       97.21     25.75 o 
  -5   4  13      341.21      354.98     35.40 o 
  -4   4  13      206.22      205.64     22.64 o 
  -3   4  13        1.66       10.36     11.52 o 
  -2   4  13        1.65        3.06      9.59 o 
  -1   4  13       54.24       57.12      7.26 o 
   0   4  13      296.06      337.04     21.60 o 
   1   4  13      546.40      545.72     23.37 o 
   2   4  13       40.85       17.85     17.25 o 
   3   4  13        1.54       11.76     21.81 o 
   4   4  13       45.87       48.39     19.48 o 
   5   4  13       69.68       98.90     27.48 o 
   6   4  13        1.34       15.84     31.77 o 
 -11   5  13       15.16       16.70     31.37 o 
 -10   5  13       14.58       15.88     28.09 o 
  -9   5  13       14.22       10.85     25.05 o 
  -8   5  13       51.58       45.30     24.02 o 
  -7   5  13       26.07       37.02     17.96 o 
  -6   5  13        0.99       10.69     22.03 o 
  -5   5  13        8.30       31.74     27.35 o 
  -4   5  13       22.19       43.94     24.08 o 
  -3   5  13       69.22       69.37     24.02 o 
  -2   5  13       37.98       81.33     23.62 o 
  -1   5  13      153.88      149.14     20.54 o 
   0   5  13      616.31      591.35     33.24 o 
   1   5  13      129.26      153.32     16.10 o 
   2   5  13       28.65       29.06     16.85 o 
   3   5  13       60.77       73.91     19.40 o 
   4   5  13       63.30       69.68     20.02 o 
   5   5  13       28.39       63.55     33.61 o 
   6   5  13      182.09      185.55     38.65 o 
 -10   6  13       30.41       35.66     26.44 o 
  -9   6  13       16.97        9.81     33.40 o 
  -8   6  13       29.87       34.66     26.53 o 
  -7   6  13      133.43      164.25     20.59 o 
  -6   6  13        8.01       11.53     21.13 o 
  -5   6  13      136.11      140.46     30.83 o 
  -4   6  13      171.82      128.70     30.52 o 
  -2   6  13        7.85        3.08     25.31 o 
  -1   6  13        9.49       32.61     21.32 o 
   0   6  13        5.66        9.60     20.36 o 
   1   6  13      135.10      141.68     34.52 o 
   2   6  13       26.24       46.23     28.85 o 
   3   6  13       23.95       36.70     31.23 o 
   4   6  13      381.34      436.27     49.83 o 
   5   6  13        0.61        3.39     61.21 o 
  -9   7  13        6.75       -0.77     39.32 o 
  -8   7  13        2.50       21.97     38.73 o 
  -7   7  13       53.42       41.05     21.34 o 
  -6   7  13        1.33       19.32     28.00 o 
  -5   7  13      184.62      230.04     32.01 o 
  -4   7  13      129.29      113.81     30.76 o 
  -3   7  13      149.03      146.55     27.54 o 
  -2   7  13      333.78      365.87     33.85 o 
  -1   7  13       45.61       12.76     26.37 o 
   0   7  13       54.79       41.41     25.01 o 
   1   7  13       25.73       17.38     36.55 o 
   2   7  13      263.37      257.00     37.12 o 
   3   7  13       26.16       36.78     36.16 o 
   4   7  13      108.72      126.07     59.32 o 
   5   7  13        6.50       14.27     65.55 o 
  -8   8  13       28.92       60.73     26.46 o 
  -7   8  13        3.54       28.71     38.84 o 
  -6   8  13       35.56       54.99     23.93 o 
  -5   8  13        8.73       24.44     24.06 o 
  -4   8  13       11.18        5.84     35.28 o 
  -3   8  13       13.94       -4.41     31.83 o 
  -2   8  13        3.44       -0.48     31.23 o 
  -1   8  13       84.72       70.80     31.42 o 
   0   8  13       71.79       91.67     28.34 o 
   1   8  13        0.57       11.71     34.57 o 
   2   8  13        0.78        5.62     32.97 o 
   3   8  13       30.28       60.39     53.58 o 
   4   8  13        0.60       -3.56     61.02 o 
  -7   9  13       11.20       10.63     41.92 o 
  -6   9  13        7.11       12.97     24.54 o 
  -5   9  13        0.69        5.93     29.76 o 
  -4   9  13       18.75       10.98     30.77 o 
  -3   9  13       41.82       22.84     27.61 o 
  -2   9  13       11.40       24.98     32.43 o 
  -1   9  13       18.64       18.90     36.56 o 
   0   9  13        4.55        1.41     31.01 o 
   1   9  13       11.80       21.57     57.47 o 
   2   9  13        1.22       20.67     44.43 o 
  -5  10  13        1.45        1.68     32.74 o 
  -4  10  13       23.70       32.46     32.08 o 
  -3  10  13        3.77        4.13     36.10 o 
  -2  10  13       63.10       66.01     29.93 o 
  -1  10  13       61.85       43.69     29.05 o 
   0  10  13        2.70       -7.78     45.85 o 
 -11   0  14       87.30      109.11     41.22 o 
 -10   0  14       22.74       23.88     33.75 o 
  -9   0  14      250.87      238.10     33.86 o 
  -8   0  14        5.41       12.68     27.17 o 
  -7   0  14      375.54      377.30     27.29 o 
  -6   0  14      191.74      164.90     21.66 o 
  -5   0  14      375.91      364.29     21.35 o 
  -4   0  14       12.79       32.56     17.93 o 
  -3   0  14      910.42      889.43     17.21 o 
  -1   0  14      316.32      270.64     34.98 o 
   0   0  14     1697.31     1881.08     52.81 o 
   1   0  14     1046.07     1025.72     49.21 o 
   2   0  14      210.37      221.35     25.22 o 
   3   0  14     1023.14     1042.45     40.46 o 
   4   0  14      870.85      913.40     59.51 o 
   5   0  14       99.42      100.92     52.44 o 
   6   0  14      364.13      418.83     63.81 o 
 -12   1  14       10.48       45.58     48.88 o 
 -11   1  14        2.75       10.13     43.29 o 
 -10   1  14       13.20       38.94     35.13 o 
  -9   1  14      195.57      188.18     23.37 o 
  -8   1  14        1.35        9.15     18.65 o 
  -7   1  14      131.75      100.67     17.67 o 
  -6   1  14       61.11       43.87     12.88 o 
  -5   1  14       22.27       34.25     13.26 o 
  -4   1  14        2.78       24.00     18.50 o 
  -3   1  14      990.21      982.69     12.66 o 
  -2   1  14       55.26       69.42      8.49 o 
  -1   1  14     1049.12     1045.79     49.13 o 
   0   1  14      580.87      536.51     28.00 o 
   1   1  14     1385.50     1452.39     27.06 o 
   2   1  14      331.50      299.93     23.35 o 
   3   1  14      259.43      260.57     17.13 o 
   4   1  14      328.50      305.82     22.38 o 
   5   1  14       14.15        5.45     56.00 o 
   6   1  14       87.21      102.80     39.28 o 
 -11   2  14        1.97       12.25     46.37 o 
 -10   2  14       37.47       33.01     39.29 o 
  -9   2  14       49.95       50.02     37.27 o 
  -8   2  14       13.01        7.55     23.37 o 
  -7   2  14        1.10        7.51     13.34 o 
  -6   2  14       94.29       93.50     10.82 o 
  -5   2  14       23.28       26.65      8.83 o 
  -4   2  14        1.09        5.93      5.98 o 
  -3   2  14       14.08       28.47      6.86 o 
  -2   2  14        0.32        4.32     10.35 o 
  -1   2  14      506.22      404.98     19.41 o 
   0   2  14      346.34      357.27     22.73 o 
   1   2  14      103.78      126.20     21.47 o 
   2   2  14      679.79      667.00     24.65 o 
   3   2  14      229.10      210.73     17.74 o 
   4   2  14       97.98       74.44     22.85 o 
   5   2  14       52.58       45.53     37.21 o 
   6   2  14        0.25       14.40     54.55 o 
 -11   3  14       36.48       25.96     35.02 o 
 -10   3  14       25.31       12.39     32.35 o 
  -9   3  14      113.01       88.93     31.44 o 
  -8   3  14       19.89       44.89     25.02 o 
  -7   3  14      170.73      203.17     25.92 o 
  -6   3  14       97.31       94.85     22.63 o 
  -5   3  14       10.17        7.31     26.89 o 
  -4   3  14      125.86      195.17     25.60 o 
  -3   3  14      764.79      828.54     26.91 o 
  -2   3  14      271.17      264.93     18.53 o 
  -1   3  14      696.69      665.89     28.92 o 
   0   3  14      573.47      635.17     23.61 o 
   1   3  14      622.83      589.95     24.99 o 
   2   3  14      203.92      235.25     22.92 o 
   3   3  14        6.02       10.23     22.86 o 
   4   3  14      399.95      430.93     24.33 o 
   5   3  14        3.10        3.61     61.29 o 
   6   3  14      125.13      161.46     42.28 o 
 -11   4  14        6.03        4.43     36.94 o 
 -10   4  14      105.98      103.89     33.05 o 
  -9   4  14      173.25      147.18     32.92 o 
  -8   4  14        0.50       14.10     28.74 o 
  -7   4  14       80.67       58.12     26.11 o 
  -6   4  14      149.10      119.41     24.03 o 
  -5   4  14       51.00       40.29     30.99 o 
  -4   4  14        4.21       27.79     23.27 o 
  -3   4  14      548.26      608.37     24.67 o 
  -2   4  14       55.31       75.62     19.75 o 
  -1   4  14      368.84      387.13     18.47 o 
   0   4  14      119.94       98.99     21.72 o 
   1   4  14     1099.93     1106.26     30.25 o 
   2   4  14      144.36      150.20     24.03 o 
   3   4  14      114.57      127.06     24.49 o 
   4   4  14      289.67      300.84     22.31 o 
   5   4  14       51.61       44.45     26.40 o 
   6   4  14      115.67      137.47     32.57 o 
 -10   5  14        4.17       20.95     35.95 o 
  -9   5  14       22.70       12.72     24.55 o 
  -8   5  14        1.44        9.84     26.35 o 
  -7   5  14       34.47       45.29     24.28 o 
  -6   5  14        2.83       10.84     23.54 o 
  -5   5  14      227.27      262.55     34.00 o 
  -4   5  14        9.34       19.49     24.02 o 
  -3   5  14      132.70      123.29     25.18 o 
  -2   5  14      164.37      145.08     23.81 o 
  -1   5  14      118.35      108.48     19.32 o 
   0   5  14        5.62        4.48     38.13 o 
   1   5  14       44.25       46.34     20.88 o 
   2   5  14      546.12      529.97     25.34 o 
   3   5  14        3.61       -4.59     30.64 o 
   4   5  14      181.58      186.34     30.51 o 
   5   5  14        1.43        4.34     35.01 o 
 -10   6  14        0.13       16.07     32.40 o 
  -9   6  14        0.43       16.04     35.80 o 
  -8   6  14        2.92        8.56     28.02 o 
  -7   6  14        8.05        6.85     23.38 o 
  -6   6  14       57.01       67.42     29.33 o 
  -5   6  14       70.40       47.50     31.65 o 
  -4   6  14        1.11       -3.25     27.21 o 
  -3   6  14      183.46      170.15     28.74 o 
  -2   6  14       90.65      103.08     26.16 o 
  -1   6  14      197.31      215.81     22.98 o 
   1   6  14      231.13      266.75     35.05 o 
   2   6  14      211.59      188.06     37.92 o 
   3   6  14      118.66      103.81     33.52 o 
  -9   7  14       84.87       66.09     28.74 o 
  -8   7  14       22.59       22.80     35.05 o 
  -7   7  14        4.51        5.60     27.68 o 
  -6   7  14       38.44       31.17     24.24 o 
  -5   7  14        0.47       10.57     42.76 o 
  -4   7  14       30.23       38.26     32.97 o 
  -3   7  14      160.06      171.55     30.24 o 
  -2   7  14       87.83       67.14     30.95 o 
  -1   7  14       12.37        2.45     29.05 o 
   0   7  14       14.22       37.13     28.74 o 
   1   7  14       90.95      185.04     36.51 o 
   2   7  14        0.20        0.05     43.38 o 
   3   7  14       74.42      116.67     34.50 o 
   4   7  14        4.44       38.18     51.95 o 
  -8   8  14        0.08       -6.70     30.92 o 
  -7   8  14        4.43       10.50     36.44 o 
  -6   8  14        0.54        5.93     24.29 o 
  -5   8  14       47.72       62.48     25.00 o 
  -4   8  14       22.52       24.47     35.18 o 
  -3   8  14       33.06       27.61     35.15 o 
  -2   8  14      159.56      158.10     32.10 o 
  -1   8  14       12.34        9.67     32.19 o 
   0   8  14        1.49        2.26     29.55 o 
   1   8  14       53.24       41.89     40.72 o 
   2   8  14      202.51      189.89     42.45 o 
   3   8  14       19.17       23.23     56.53 o 
  -6   9  14        0.86       19.17     25.80 o 
  -5   9  14       15.23       19.79     29.79 o 
  -4   9  14        7.76       12.39     36.96 o 
  -3   9  14       89.79       63.72     31.39 o 
  -2   9  14        2.25        8.41     38.62 o 
  -1   9  14       31.38       58.55     35.19 o 
   0   9  14        2.28       -2.88     54.20 o 
   1   9  14        8.76       10.28     36.08 o 
  -3  10  14        9.32       41.47     31.00 o 
  -2  10  14       19.26       45.33     30.05 o 
 -11   1  15       16.87       21.45     42.30 o 
 -10   1  15       45.96       50.78     36.76 o 
  -9   1  15      136.21      102.36     32.80 o 
  -8   1  15       89.62       66.72     30.25 o 
  -7   1  15      102.28       94.51     14.91 o 
  -6   1  15      453.34      455.43     15.18 o 
  -5   1  15      142.67      124.27     13.58 o 
  -4   1  15      262.53      266.45     13.66 o 
  -3   1  15      769.61      791.28      9.87 o 
  -2   1  15      366.58      362.01      8.95 o 
  -1   1  15     2237.17     2155.08     66.46 o 
   0   1  15      288.71      304.57     32.32 o 
   1   1  15      410.37      499.63     24.73 o 
   2   1  15      290.42      328.71     24.71 o 
   3   1  15       32.73       52.99     18.01 o 
   4   1  15       16.66       23.76     34.00 o 
   5   1  15       55.45       56.32     36.78 o 
   6   1  15      152.43      130.87     37.22 o 
 -11   2  15        5.82       22.60     45.69 o 
 -10   2  15        0.97        3.59     31.26 o 
  -9   2  15       15.59       10.49     27.50 o 
  -8   2  15       42.25       31.47     24.75 o 
  -7   2  15       37.56       29.23     22.28 o 
  -6   2  15      171.15      218.49     20.91 o 
  -5   2  15      104.32      133.25     25.59 o 
  -4   2  15      105.51      114.77      9.34 o 
  -3   2  15      194.09      174.95      7.90 o 
  -2   2  15       38.65       37.10     13.74 o 
  -1   2  15     1199.61     1203.16     33.77 o 
   0   2  15       19.01       18.86     22.29 o 
   1   2  15      906.80      980.15     27.80 o 
   2   2  15      156.51      191.31     24.21 o 
   3   2  15      868.31      858.82     27.66 o 
   4   2  15      179.71      197.64     24.24 o 
   5   2  15      115.89      103.30     41.56 o 
 -10   3  15       14.80        9.83     33.34 o 
  -9   3  15       28.41       47.22     29.26 o 
  -8   3  15       11.75       13.52     27.49 o 
  -7   3  15        0.81        1.08     22.57 o 
  -6   3  15        8.74       28.55     21.81 o 
  -5   3  15      221.21      239.80     29.38 o 
  -4   3  15       22.12        7.65     23.57 o 
  -3   3  15     1028.60     1005.56     27.73 o 
  -2   3  15        8.21        5.09     16.72 o 
  -1   3  15      377.56      366.34     32.45 o 
   0   3  15      411.64      430.57     23.90 o 
   1   3  15       53.37       39.53     23.75 o 
   2   3  15      470.49      416.84     24.19 o 
   3   3  15      228.59      256.31     25.40 o 
   4   3  15      421.32      406.64     25.96 o 
   5   3  15        2.06        1.40     36.77 o 
 -10   4  15       12.78        1.81     33.00 o 
  -9   4  15      110.18       74.91     29.44 o 
  -8   4  15       15.23       13.57     28.57 o 
  -7   4  15       51.54       68.26     26.65 o 
  -6   4  15        0.93        8.72     23.54 o 
  -5   4  15      121.28      129.71     31.82 o 
  -4   4  15       89.30      116.13     24.06 o 
  -3   4  15      102.27      120.92     22.90 o 
  -2   4  15       49.24       70.44     20.16 o 
  -1   4  15      183.84      187.53     18.28 o 
   0   4  15      336.14      261.86     24.38 o 
   1   4  15       72.11       59.60     22.33 o 
   2   4  15      122.34      121.85     23.21 o 
   3   4  15       39.99       57.05     26.11 o 
   4   4  15       42.29       30.81     26.07 o 
   5   4  15        3.93       -2.71     52.18 o 
 -10   5  15        4.84       11.64     29.41 o 
  -9   5  15       58.29       84.22     26.05 o 
  -8   5  15        0.08       14.78     29.78 o 
  -7   5  15       11.05       16.81     24.21 o 
  -6   5  15       18.38       30.38     31.05 o 
  -5   5  15      179.45      194.44     26.53 o 
  -4   5  15       75.74       89.84     26.80 o 
  -3   5  15      329.14      405.80     26.69 o 
  -2   5  15       94.92      122.80     24.27 o 
  -1   5  15      169.33      196.78     20.82 o 
   0   5  15        0.45        3.51     30.41 o 
   1   5  15        2.88       15.87     35.90 o 
   2   5  15       20.46       17.12     35.81 o 
   3   5  15      315.18      343.07     43.52 o 
   4   5  15       36.13       60.13     30.90 o 
  -9   6  15       14.39       21.43     30.23 o 
  -8   6  15        0.33       10.50     57.31 o 
  -7   6  15        0.42       -6.49     31.20 o 
  -6   6  15       19.68       13.65     31.93 o 
  -5   6  15        6.81       -6.62     28.19 o 
  -4   6  15      177.00      146.34     30.09 o 
  -3   6  15      328.20      354.91     30.56 o 
  -2   6  15       38.47       37.60     26.20 o 
  -1   6  15      387.18      376.00     23.51 o 
   0   6  15       45.22       51.58     36.37 o 
   1   6  15      116.85      104.33     36.34 o 
   2   6  15        5.37       10.90     33.48 o 
   3   6  15       85.69      110.77     37.92 o 
   4   6  15       31.51       54.11     37.01 o 
  -8   7  15       14.89       16.71     28.25 o 
  -7   7  15        3.18       27.23     29.45 o 
  -6   7  15       49.93       78.03     26.59 o 
  -5   7  15        0.55        5.84     34.92 o 
  -4   7  15        2.67       23.79     31.00 o 
  -3   7  15        1.90        9.70     58.77 o 
  -2   7  15       14.37       22.04     29.02 o 
  -1   7  15       93.71      107.23     29.84 o 
   0   7  15        0.33       11.42     52.19 o 
   1   7  15      231.13      307.79     42.41 o 
   2   7  15        5.28        6.59     37.95 o 
   3   7  15       11.10       30.69     52.05 o 
  -7   8  15       15.50       16.12     37.26 o 
  -6   8  15       33.36       21.60     26.31 o 
  -5   8  15       12.85       18.61     24.74 o 
  -4   8  15        2.23       24.93     34.68 o 
  -3   8  15       18.70       23.15     29.43 o 
  -2   8  15       13.41       -3.08     34.57 o 
  -1   8  15       36.89       19.93     31.51 o 
   0   8  15       20.50       29.29     41.48 o 
   1   8  15       31.79       30.32     40.10 o 
  -5   9  15       18.04        3.28     31.24 o 
  -4   9  15       23.72       52.22     30.63 o 
  -3   9  15        0.66       10.25     32.75 o 
  -2   9  15       16.10       85.24     60.62 o 
  -1   9  15        1.79       -4.28     36.88 o 
  -8   0  16      227.83      280.59     29.72 o 
  -7   0  16       32.30       51.00     24.15 o 
  -6   0  16       36.64       49.49     17.15 o 
  -5   0  16        4.56        6.02     14.15 o 
  -4   0  16      429.31      398.86     18.59 o 
  -1   0  16      942.39      973.36     48.76 o 
   0   0  16     1033.49      917.36     47.57 o 
   1   0  16     1177.77     1111.46     33.10 o 
   2   0  16        3.65       31.01     31.94 o 
   3   0  16      712.80      747.74     57.79 o 
   4   0  16      226.63      272.33     60.54 o 
   5   0  16      281.42      301.55     55.86 o 
  -9   1  16       35.25       50.65     32.08 o 
  -8   1  16       71.00       79.42     23.86 o 
  -7   1  16        5.48       18.60     19.87 o 
  -6   1  16      252.30      303.31     23.81 o 
  -5   1  16      294.46      329.30     12.67 o 
  -4   1  16       94.13       89.78     11.46 o 
  -1   1  16      135.82      153.12     43.22 o 
   0   1  16       54.75       84.50     23.85 o 
   1   1  16      208.05      245.94     24.74 o 
   2   1  16      124.92      135.53     19.40 o 
   3   1  16      207.90      214.25     23.80 o 
   4   1  16      166.26      151.64     39.76 o 
   5   1  16       54.51       30.19     39.86 o 
 -11   2  16        2.97       17.07     34.95 o 
 -10   2  16        0.05       18.01     29.42 o 
  -9   2  16       53.15       51.01     27.93 o 
  -8   2  16        5.49       -3.19     24.71 o 
  -7   2  16        8.44       15.20     22.65 o 
  -6   2  16      125.49      113.97     20.67 o 
  -5   2  16        5.05       14.00     24.31 o 
  -4   2  16       21.60       34.41     20.75 o 
  -3   2  16       22.78       30.79     17.23 o 
  -1   2  16       37.44       51.31     27.62 o 
   0   2  16      264.16      194.38     25.46 o 
   1   2  16        2.15       21.52     23.21 o 
   2   2  16       16.30       11.66     23.15 o 
   3   2  16       10.30       32.17     25.85 o 
   4   2  16        1.57       33.24     61.36 o 
   5   2  16        1.68       10.33     35.82 o 
 -10   3  16        0.43       17.11     32.68 o 
  -9   3  16        4.76       17.75     26.84 o 
  -8   3  16       25.60       20.23     25.42 o 
  -7   3  16        6.11       14.39     22.99 o 
  -6   3  16      137.47      144.38     22.87 o 
  -5   3  16      314.70      269.16     29.23 o 
  -4   3  16      188.80      184.05     25.36 o 
  -3   3  16      586.30      563.60     24.24 o 
  -2   3  16      151.82      123.33     46.18 o 
  -1   3  16      222.71      271.13     33.72 o 
   0   3  16       42.94       56.34     23.58 o 
   1   3  16      197.59      246.26     26.34 o 
   2   3  16       28.92       24.71     25.40 o 
   3   3  16      181.01      215.15     26.55 o 
   4   3  16        6.58       34.79     46.34 o 
 -10   4  16        0.43        9.00     46.16 o 
  -9   4  16       11.99       17.74     27.38 o 
  -8   4  16        6.47       16.25     28.37 o 
  -7   4  16        1.32        8.42     26.49 o 
  -6   4  16      222.97      257.63     33.70 o 
  -5   4  16      203.77      234.88     28.85 o 
  -4   4  16      310.84      313.21     26.27 o 
  -3   4  16       18.77       15.34     21.75 o 
  -2   4  16       19.40       11.46     19.33 o 
  -1   4  16      266.70      322.32     37.03 o 
   1   4  16      550.82      609.02     28.09 o 
   2   4  16        0.96       13.40     25.83 o 
   3   4  16      525.57      532.63     29.60 o 
   4   4  16       54.15      101.73     66.06 o 
  -9   5  16       87.47       98.66     27.01 o 
  -8   5  16       79.22       98.56     26.08 o 
  -7   5  16       59.36       49.36     26.48 o 
  -6   5  16       26.41       29.81     31.73 o 
  -5   5  16       12.63       15.69     27.50 o 
  -4   5  16       20.24       53.31     27.46 o 
  -3   5  16       88.63      106.31     23.57 o 
  -2   5  16      116.01      132.96     24.28 o 
  -1   5  16      342.29      344.22     39.11 o 
   0   5  16       17.63        8.20     33.03 o 
   1   5  16      121.30      161.91     38.23 o 
   2   5  16        1.66        0.04     35.14 o 
   3   5  16      115.21      114.29     34.82 o 
  -9   6  16       38.79       32.80     31.70 o 
  -8   6  16       47.66       51.12     30.75 o 
  -7   6  16        1.54        9.41     37.84 o 
  -6   6  16       10.17        5.46     54.56 o 
  -5   6  16       10.88       23.44     32.40 o 
  -4   6  16       34.84       38.57     30.86 o 
  -3   6  16       87.78       76.31     28.11 o 
  -2   6  16        0.69        0.03     27.81 o 
  -1   6  16        0.37       11.13     24.59 o 
   0   6  16       29.65       18.62     37.14 o 
   1   6  16       20.29       21.22     34.09 o 
   2   6  16       88.27       85.01     37.90 o 
   3   6  16        2.95       23.44     35.22 o 
  -8   7  16       12.44       15.21     30.18 o 
  -7   7  16      100.19       80.73     28.02 o 
  -6   7  16       14.12       24.35     36.81 o 
  -5   7  16       52.46       30.35     31.30 o 
  -4   7  16        3.84       18.93     31.32 o 
  -3   7  16        0.55       22.52     31.62 o 
  -2   7  16       19.30       15.78     27.63 o 
  -1   7  16       23.77       24.65     28.34 o 
   0   7  16        2.57       26.16     60.47 o 
   1   7  16        8.83       46.13     42.00 o 
  -6   8  16        5.04       22.75     26.96 o 
  -5   8  16        0.29       10.61     34.12 o 
  -4   8  16        1.25       11.60     32.56 o 
  -3   8  16      212.51      234.24     35.09 o 
  -2   8  16       24.04       31.43     32.57 o 
  -1   8  16       86.84      112.01     33.19 o 
   0   8  16       22.23       38.57     43.95 o 
  -9   1  17       34.94       34.87     36.60 o 
  -8   1  17       37.22       36.74     22.95 o 
  -7   1  17       10.73       14.61     19.92 o 
  -6   1  17      146.35      179.25     20.18 o 
  -5   1  17      183.30      180.28     23.52 o 
  -1   1  17        5.10       11.32     44.22 o 
   0   1  17       12.13       14.79     31.98 o 
   1   1  17      334.24      317.58     27.65 o 
   2   1  17        6.59       19.26     27.89 o 
   3   1  17      313.54      325.48     36.49 o 
   4   1  17       34.63       38.20     34.08 o 
 -10   2  17       71.12       65.01     38.94 o 
  -9   2  17        0.14       -3.41     27.22 o 
  -8   2  17       20.33       15.89     25.04 o 
  -7   2  17        0.35        2.35     21.60 o 
  -6   2  17      188.33      174.89     21.19 o 
  -1   2  17      302.86      326.65     31.95 o 
   0   2  17      237.75      218.01     25.72 o 
   1   2  17     1193.61     1164.43     32.11 o 
   2   2  17        0.11        3.03     28.90 o 
   3   2  17      610.88      640.32     29.80 o 
   4   2  17       38.51       40.84     42.50 o 
 -10   3  17       30.54       41.26     28.35 o 
  -9   3  17        4.89       10.58     43.60 o 
  -8   3  17       76.53      111.90     27.29 o 
  -7   3  17        0.04        7.23     25.19 o 
  -6   3  17      130.41      140.25     23.55 o 
  -5   3  17       11.91        4.67     26.35 o 
  -4   3  17       37.82       63.60     23.72 o 
  -3   3  17       42.55       44.33     52.27 o 
  -2   3  17       16.94       30.08     50.20 o 
  -1   3  17      254.04      253.84     33.71 o 
   0   3  17      170.96      190.79     27.08 o 
   1   3  17      440.81      474.06     28.62 o 
   2   3  17       10.59        8.60     26.47 o 
   3   3  17      112.90      138.85     26.35 o 
  -9   4  17        0.28        8.82     45.93 o 
  -8   4  17       53.34       45.11     26.45 o 
  -5   4  17        4.58        0.93     26.12 o 
  -4   4  17       16.69       12.87     22.86 o 
  -3   4  17       91.68      131.92     55.49 o 
  -2   4  17        0.30       -2.75     53.04 o 
  -1   4  17       31.18        6.66     33.88 o 
   0   4  17        0.38        3.99     30.76 o 
   1   4  17        0.95       15.42     33.59 o 
   2   4  17       28.80       18.64     33.62 o 
   3   4  17        0.42       22.58     41.88 o 
  -9   5  17        2.32       20.33     29.05 o 
  -8   5  17        0.74       17.96     33.02 o 
  -7   5  17       17.37       34.16     24.51 o 
  -6   5  17       53.64       20.66     30.05 o 
  -5   5  17        0.48       16.41     27.29 o 
  -4   5  17       26.96       15.83     25.49 o 
  -3   5  17      128.45      111.56     56.48 o 
  -1   5  17       36.61       76.19     54.17 o 
   0   5  17      144.61      145.36     36.62 o 
   1   5  17      201.82      206.60     34.92 o 
   2   5  17        9.36       -5.07     39.12 o 
  -8   6  17       14.35       32.47     27.36 o 
  -7   6  17        0.03        6.44     25.62 o 
  -6   6  17       73.03       62.55     30.23 o 
  -5   6  17       52.51       60.00     33.11 o 
  -4   6  17       30.26       41.92     30.68 o 
  -3   6  17        1.10       -1.64     42.76 o 
  -2   6  17       68.33       80.20     53.08 o 
  -1   6  17       46.17       66.55     41.75 o 
   0   6  17       86.87       91.77     38.86 o 
   1   6  17      295.87      367.40     42.15 o 
  -7   7  17        1.68       18.52     28.46 o 
  -6   7  17       13.45        3.77     33.02 o 
  -5   7  17       48.46       50.81     35.17 o 
  -4   7  17       99.29      109.25     30.82 o 
  -3   7  17        2.17       -7.14     36.98 o 
  -2   7  17       48.03       67.84     53.36 o 
  -1   7  17      110.05       84.42     55.71 o 
  -4   8  17       10.68       19.93     36.71 o 
  -3   8  17        0.78        6.49     32.01 o 
  -8   0  18        6.56       20.14     33.13 o 
   0   0  18      112.83       97.02     41.79 o 
   1   0  18      683.59      724.91     37.27 o 
   2   0  18        8.93        2.12     57.96 o 
   3   0  18      652.61      710.42     57.58 o 
  -9   1  18       11.31       18.13     36.43 o 
  -8   1  18       33.91       31.14     33.09 o 
  -6   1  18      112.68      141.97     28.26 o 
   0   1  18      130.25      133.73     26.55 o 
   1   1  18      165.53      172.04     27.19 o 
   2   1  18       22.98       38.50     26.79 o 
   3   1  18      197.06      243.47     40.71 o 
  -9   2  18        8.34       13.98     35.95 o 
  -8   2  18        3.88       32.27     36.19 o 
  -7   2  18       22.71       47.35     22.57 o 
  -6   2  18        7.90       23.56     30.10 o 
  -1   2  18        1.19       -5.83     31.66 o 
   0   2  18        0.68        6.64     27.35 o 
   1   2  18       15.29       12.88     27.84 o 
   2   2  18       11.17       15.16     27.23 o 
   3   2  18        0.13       -5.76     50.04 o 
  -9   3  18       25.62       48.08     27.27 o 
  -8   3  18       26.54       14.14     25.26 o 
  -7   3  18        2.42       13.87     35.08 o 
  -6   3  18       66.97       57.92     34.39 o 
  -3   3  18        0.85       21.00     53.58 o 
  -2   3  18      255.40      283.17     55.87 o 
  -1   3  18      198.68      203.15     46.73 o 
   0   3  18       21.60       43.70     37.12 o 
   1   3  18       63.77       81.86     26.78 o 
   2   3  18       36.34       49.41     28.73 o 
  -9   4  18        2.61       19.91     40.00 o 
  -8   4  18       23.13       11.51     29.62 o 
  -7   4  18       22.67       24.80     27.59 o 
  -6   4  18       25.93       27.08     33.54 o 
  -5   4  18        2.58       10.02     59.98 o 
  -4   4  18      112.23       89.26     59.23 o 
  -3   4  18       52.15       59.20     51.36 o 
  -2   4  18      597.54      692.50     57.40 o 
  -1   4  18      167.32      230.12     53.72 o 
   0   4  18      160.08      170.53     38.61 o 
   1   4  18      196.27      203.17     39.08 o 
   2   4  18       41.59       88.51     35.32 o 
  -8   5  18        0.21       -1.93     27.01 o 
  -7   5  18       45.76       82.26     26.37 o 
  -6   5  18       52.96       73.58     32.08 o 
  -5   5  18       30.01       14.10     60.44 o 
  -4   5  18      105.48       98.48     60.23 o 
  -3   5  18       61.73       63.74     50.53 o 
  -2   5  18       19.38       14.19     54.13 o 
  -1   5  18       61.47       86.80     47.00 o 
   0   5  18       33.59       25.08     35.01 o 
   1   5  18      272.16      258.43     41.05 o 
  -7   6  18        0.75       12.05     50.67 o 
  -5   6  18       55.86       46.59     47.98 o 
  -4   6  18       76.02      150.82     48.82 o 
  -2   6  18        2.56       23.84     50.33 o 
  -1   6  18       18.08       43.43     56.75 o 
   0   6  18        3.47       12.90     36.69 o 
  -2   7  18       17.98        9.13     62.94 o 
   0   1  19      182.37      210.41     29.01 o 
   1   1  19      207.07      227.85     24.17 o 
   2   1  19      118.72      163.47     42.13 o 
  -2   2  19      329.42      340.23     49.33 o 
  -1   2  19      106.51      101.31     52.58 o 
   0   2  19      254.10      256.01     28.88 o 
   1   2  19      286.35      282.74     28.36 o 
  -7   3  19        2.43        8.25     38.67 o 
  -3   3  19        0.61        2.28     57.63 o 
  -2   3  19      117.45      149.64     57.33 o 
  -1   3  19       93.03       88.22     46.53 o 
   0   3  19       73.60      101.28     34.11 o 
   1   3  19      102.12       99.50     27.97 o 
  -7   4  19        5.65       29.08     41.35 o 
  -6   4  19        9.98       22.89     63.74 o 
  -5   4  19        7.82        8.84     60.90 o 
  -4   4  19       12.90       25.80     62.50 o 
  -3   4  19       51.81       29.77     43.93 o 
   0   4  19        0.38       -8.87     55.29 o 
  -6   5  19        3.36       53.39     60.16 o 
  -5   5  19        1.38        0.52     48.95 o 
  -4   5  19      135.56      206.96     47.68 o 
  -2   5  19       17.27       24.64     59.76 o 
  -1   5  19       23.45       78.28     57.46 o 
  -4   6  19      139.01      128.12     68.92 o 
  -3   6  19       29.15       42.05     58.14 o 
   0   0  20      415.85      474.56     38.22 o 
  -1   1  20       26.40       32.25     52.13 o 
   0   1  20      195.81      216.93     30.45 o 
  -2   2  20        6.35        4.72     49.70 o 
  -1   2  20        5.34       11.24     47.49 o 
   0   2  20        0.04        7.44     55.59 o 
  -4   3  20       39.03       40.66     48.57 o 
  -3   3  20        0.55       -7.52     58.84 o 
  -2   3  20       32.13       59.86     58.00 o 
  -1   3  20        0.44       11.09     48.55 o 
  -6   4  20       32.25       -4.91     66.63 o 
  -5   4  20       37.71       39.32     58.42 o 
  -4   4  20       79.90      111.26     64.10 o 
  -3   4  20        0.09       23.38     48.95 o 
  -2   4  20      186.17      145.00     51.98 o 
  -3   2  21        1.79        7.19     59.03 o 
                                                 
